# Supplementary material for: Crystal structure of chlorfluazuron
Source: Acta Crystallogr E Crystallogr Commun. 2015 Jan 1;71(Pt 1):o55. doi: 10.1107/S2056989014026632 (PMC4331875; doi:10.1107/S2056989014026632)
Supplement: Supplementary file 1 [file e-71-00o55-sup1.cif]

##############################################################################
#                                                                            #
# This CIF contains the data in a paper accepted for publication in          #
# Acta Crystallographica Section E. It conforms to the requirements of       #
# Notes for Authors for Acta Crystallographica Section E, and has been       #
# peer reviewed under the auspices of the IUCr Commission on Journals.       #
#                                                                            #
# Full details of the Crystallographic Information File format               #
# are given in the paper "The Crystallographic Information File (CIF):       #
# a New Standard Archive File for Crystallography" by S. R. Hall, F. H.      #
# Allen and I. D. Brown [Acta Cryst. (1991), A47, 655-685].                  #
#                                                                            #
# The current version of the core CIF dictionary is obtainable from          #
# ftp://ftp.iucr.org/pub/cif_core.dic.                                       #
#                                                                            #
# Software is freely available for graphical display of the structure(s)     #
# in this CIF. For information consult the CIF software page                 #
# http://www.iucr.org/resources/cif/software.                                #
#                                                                            #
# This file may be used for bona fide research purposes within the           #
# scientific community so long as proper attribution is given to the journal # 
# article from which it was obtained.                                        #
#                                                                            #
##############################################################################
data_global
_audit_creation_method     'form.cif (version 2.0)'
_journal_data_validation_number     ?
_journal_date_recd_electronic     2014-12-03
_journal_date_accepted     2014-12-04
_journal_name_full     'Acta Crystallographica, Section E'
_journal_year     2015
_journal_volume     71
_journal_issue      1
_journal_page_first     o55
_journal_page_last     o55
_journal_paper_category     HO
_journal_paper_doi     10.1107/S2056989014026632
_journal_coeditor_code     SJ5431
_publ_contact_author_name     'Tae Ho Kim'
_publ_contact_author_address
;
Department of Chemistry
Gyeongsang National University
Jinju 660-701
Republic of Korea
;
_publ_contact_author_email
;
jekim@gnu.ac.kr, thkim@gnu.ac.kr
;
_publ_contact_author_fax     '+82-55-772-2789'
_publ_contact_author_phone     '+82-55-772-2789'
_publ_section_title
;
Crystal structure of chlorfluazuron
;
loop_
    _publ_author_name
    _publ_author_address
    'Cho, Seonghwa'
;
Department of Chemistry and Research Institute of Natural Sciences,
Gyeongsang National University, Jinju 660-701, Republic of Korea
;
    'Kim, Jineun'
;
Department of Chemistry and Research Institute of Natural Sciences,
Gyeongsang National University, Jinju 660-701, Republic of Korea
;
    'Lee, Sangjin'
;
Department of Chemistry and Research Institute of Natural Sciences,
Gyeongsang National University, Jinju 660-701, Republic of Korea
;
    'Kim, Tae Ho'
;
Department of Chemistry and Research Institute of Natural Sciences,
Gyeongsang National University, Jinju 660-701, Republic of Korea
;
_publ_section_synopsis     .
data_I
_audit_creation_method     SHELXTL
_database_code_depnum_ccdc_archive     'CCDC 1037499'
_chemical_name_systematic
;\
1-{3,5-Dichloro-4-[3-chloro-5-(trifluoromethyl)pyridin-2-yloxy]phenyl}-\
3-(2,6-difluorobenzoyl)urea
;
_chemical_name_common     ?
_chemical_formula_moiety     'C20 H9 Cl3 F5 N3 O3'
_chemical_formula_sum     'C20 H9 Cl3 F5 N3 O3'
_chemical_formula_iupac     'C20 H9 Cl3 F5 N3 O3'
_chemical_formula_weight     540.65
_chemical_melting_point     ?
_symmetry_cell_setting     triclinic
_symmetry_space_group_name_H-M     'P -1'
_symmetry_space_group_name_Hall     '-P 1'
loop_
    _symmetry_equiv_pos_as_xyz
    'x, y, z'
    '-x, -y, -z'
_cell_length_a     8.5805(3)
_cell_length_b     10.1281(4)
_cell_length_c     12.5883(4)
_cell_angle_alpha     79.498(2)
_cell_angle_beta     82.930(2)
_cell_angle_gamma     83.485(2)
_cell_volume     1062.82(7)
_cell_formula_units_Z     2
_cell_measurement_reflns_used     6417
_cell_measurement_theta_min     2.41
_cell_measurement_theta_max     28.14
_cell_measurement_temperature     173(2)
_exptl_crystal_description     plate
_exptl_crystal_colour     colourless
_exptl_crystal_size_max     0.28
_exptl_crystal_size_mid     0.12
_exptl_crystal_size_min     0.05
_exptl_crystal_density_diffrn     1.689
_exptl_crystal_density_meas     ?
_exptl_crystal_density_method     'not measured'
_exptl_crystal_F_000     540
_exptl_absorpt_coefficient_mu     0.505
_exptl_absorpt_correction_type     multi-scan
_exptl_absorpt_process_details
;
(SADABS; Bruker, 2009)
;
_exptl_absorpt_correction_T_min     0.8715
_exptl_absorpt_correction_T_max     0.9752
_exptl_special_details     ?
_diffrn_ambient_temperature     173(2)
_diffrn_radiation_type     MoK\a
_diffrn_radiation_wavelength     0.71073
_diffrn_radiation_source     'fine-focus sealed tube'
_diffrn_radiation_monochromator     graphite
_diffrn_measurement_device_type     'Bruker APEXII CCD'
_diffrn_measurement_method     '\f and \w scans'
_diffrn_detector_area_resol_mean     ?
_diffrn_reflns_number     19710
_diffrn_reflns_av_R_equivalents     0.0396
_diffrn_reflns_av_sigmaI/netI     0.0427
_diffrn_reflns_theta_min     1.65
_diffrn_reflns_theta_max     28.30
_diffrn_reflns_theta_full     28.30
_diffrn_measured_fraction_theta_max     0.992
_diffrn_measured_fraction_theta_full     0.992
_diffrn_reflns_limit_h_min     -11
_diffrn_reflns_limit_h_max     10
_diffrn_reflns_limit_k_min     -13
_diffrn_reflns_limit_k_max     13
_diffrn_reflns_limit_l_min     -16
_diffrn_reflns_limit_l_max     16
_refine_special_details
;
Refinement of <i>F</i>^2^ against ALL reflections. The weighted <i>R</i>-factor
<i>wR</i> and goodness of fit <i>S</i> are based on <i>F</i>^2^, conventional
<i>R</i>-factors <i>R</i> are based on <i>F</i>, with <i>F</i> set to zero for
negative <i>F</i>^2^. The threshold expression of <i>F</i>^2^ >
\s(<i>F</i>^2^) is used only for calculating <i>R</i>-factors(gt) <i>etc</i>.
and is not relevant to the choice of reflections for refinement.
<i>R</i>-factors based on <i>F</i>^2^ are statistically about twice as large
as those based on <i>F</i>, and <i>R</i>- factors based on ALL data will be
even larger.
;
_reflns_number_total     5259
_reflns_number_gt     4090
_reflns_threshold_expression     I>2\s(I)
_refine_ls_structure_factor_coef     Fsqd
_refine_ls_matrix_type     full
_refine_ls_R_factor_all     0.0614
_refine_ls_R_factor_gt     0.0462
_refine_ls_wR_factor_gt     0.1171
_refine_ls_wR_factor_ref     0.1271
_refine_ls_goodness_of_fit_ref     1.058
_refine_ls_restrained_S_all     1.058
_refine_ls_number_reflns     5259
_refine_ls_number_parameters     307
_refine_ls_number_restraints     0
_refine_ls_hydrogen_treatment     constr
_refine_ls_weighting_scheme     calc
_refine_ls_weighting_details
         'calc w=1/[\s^2^(Fo^2^)+(0.0631P)^2^+0.4257P] where P=(Fo^2^+2Fc^2^)/3'
_atom_sites_solution_hydrogens     geom
_atom_sites_solution_primary     direct
_atom_sites_solution_secondary     difmap
_refine_ls_shift/su_max     0.001
_refine_ls_shift/su_mean     0.000
_refine_diff_density_max     0.582
_refine_diff_density_min     -0.538
_refine_ls_extinction_method     none
_refine_ls_extinction_coef     ?
loop_
    _atom_type_symbol
    _atom_type_description
    _atom_type_scat_dispersion_real
    _atom_type_scat_dispersion_imag
    _atom_type_scat_source
    'C' 'C' 0.0033 0.0016
                         'International Tables Vol C Tables 4.2.6.8 and 6.1.1.4'
    'H' 'H' 0.0000 0.0000
                         'International Tables Vol C Tables 4.2.6.8 and 6.1.1.4'
    'N' 'N' 0.0061 0.0033
                         'International Tables Vol C Tables 4.2.6.8 and 6.1.1.4'
    'O' 'O' 0.0106 0.0060
                         'International Tables Vol C Tables 4.2.6.8 and 6.1.1.4'
    'F' 'F' 0.0171 0.0103
                         'International Tables Vol C Tables 4.2.6.8 and 6.1.1.4'
    'Cl' 'Cl' 0.1484 0.1585
                         'International Tables Vol C Tables 4.2.6.8 and 6.1.1.4'
_computing_data_collection
;
APEX2 (Bruker, 2009)
;
_computing_cell_refinement
;
SAINT (Bruker, 2009)
;
_computing_data_reduction
;
SAINT (Bruker, 2009)
;
_computing_structure_solution
;
SHELXTL (Sheldrick, 2008)
;
_computing_structure_refinement
;
SHELXTL (Sheldrick, 2008)
;
_computing_molecular_graphics
;
DIAMOND (Brandenburg, 2010)
;
_computing_publication_material
;
SHELXTL (Sheldrick, 2008)
;
loop_
    _atom_site_type_symbol
    _atom_site_label
    _atom_site_fract_x
    _atom_site_fract_y
    _atom_site_fract_z
    _atom_site_U_iso_or_equiv
    _atom_site_adp_type
    _atom_site_calc_flag
    _atom_site_refinement_flags
    _atom_site_occupancy
    _atom_site_symmetry_multiplicity
    _atom_site_disorder_assembly
    _atom_site_disorder_group
    Cl Cl1 0.51049(7) 0.65788(5) 0.51055(4) 0.03275(16) Uani d . 1 1 . .
    Cl Cl2 0.82607(7) 1.05194(6) 0.59008(4) 0.03172(15) Uani d . 1 1 . .
    Cl Cl3 0.64381(7) 0.71391(8) 0.88086(5) 0.0459(2) Uani d . 1 1 . .
    F F1 1.05653(18) 1.14118(18) -0.13423(14) 0.0590(5) Uani d . 1 1 . .
    F F2 0.54499(16) 1.35343(16) -0.10772(12) 0.0470(4) Uani d . 1 1 . .
    F F3 1.33225(17) 0.60959(17) 0.78423(15) 0.0549(5) Uani d . 1 1 . .
    F F4 1.28741(18) 0.43892(17) 0.72279(14) 0.0552(5) Uani d . 1 1 . .
    F F5 1.2067(2) 0.4572(2) 0.88756(14) 0.0753(7) Uani d . 1 1 . .
    O O1 0.86100(19) 1.20897(17) 0.06450(12) 0.0347(4) Uani d . 1 1 . .
    O O2 0.51802(19) 0.94182(16) 0.13689(12) 0.0323(4) Uani d . 1 1 . .
    O O3 0.66744(16) 0.79859(14) 0.64590(11) 0.0237(3) Uani d . 1 1 . .
    N N1 0.6634(2) 1.09625(17) 0.02702(13) 0.0229(4) Uani d . 1 1 . .
    H H1 0.6120 1.0859 -0.0268 0.027 Uiso calc R 1 1 . .
    N N2 0.6858(2) 1.04878(17) 0.21206(13) 0.0218(4) Uani d . 1 1 . .
    H H2 0.7469 1.1153 0.1963 0.026 Uiso calc R 1 1 . .
    N N3 0.9237(2) 0.70890(17) 0.60728(14) 0.0245(4) Uani d . 1 1 . .
    C C1 0.9398(3) 1.2235(2) -0.1811(2) 0.0323(5) Uani d . 1 1 . .
    C C2 0.9644(3) 1.2813(3) -0.2889(2) 0.0382(6) Uani d . 1 1 . .
    H H2A 1.0617 1.2633 -0.3309 0.046 Uiso calc R 1 1 . .
    C C3 0.8436(3) 1.3662(3) -0.33402(18) 0.0382(6) Uani d . 1 1 . .
    H H3 0.8589 1.4080 -0.4080 0.046 Uiso calc R 1 1 . .
    C C4 0.7021(3) 1.3915(2) -0.27473(18) 0.0356(6) Uani d . 1 1 . .
    H H4 0.6197 1.4502 -0.3066 0.043 Uiso calc R 1 1 . .
    C C5 0.6822(3) 1.3296(2) -0.16762(18) 0.0275(5) Uani d . 1 1 . .
    C C6 0.7993(2) 1.2441(2) -0.11733(16) 0.0220(4) Uani d . 1 1 . .
    C C7 0.7787(2) 1.1828(2) 0.00044(16) 0.0228(4) Uani d . 1 1 . .
    C C8 0.6163(2) 1.0217(2) 0.12916(16) 0.0222(4) Uani d . 1 1 . .
    C C9 0.6721(2) 0.98326(19) 0.32049(15) 0.0190(4) Uani d . 1 1 . .
    C C10 0.5976(2) 0.86569(19) 0.35643(16) 0.0207(4) Uani d . 1 1 . .
    H H10 0.5464 0.8274 0.3081 0.025 Uiso calc R 1 1 . .
    C C11 0.5998(2) 0.80569(19) 0.46473(16) 0.0204(4) Uani d . 1 1 . .
    C C12 0.6729(2) 0.85890(19) 0.53728(15) 0.0202(4) Uani d . 1 1 . .
    C C13 0.7419(2) 0.9786(2) 0.50062(16) 0.0221(4) Uani d . 1 1 . .
    C C14 0.7433(2) 1.0399(2) 0.39305(16) 0.0221(4) Uani d . 1 1 . .
    H H14 0.7929 1.1208 0.3685 0.026 Uiso calc R 1 1 . .
    C C15 0.8040(2) 0.73051(19) 0.67978(16) 0.0192(4) Uani d . 1 1 . .
    C C16 0.8070(2) 0.6866(2) 0.79131(16) 0.0237(4) Uani d . 1 1 . .
    C C17 0.9430(2) 0.6189(2) 0.82825(17) 0.0258(5) Uani d . 1 1 . .
    H H17 0.9492 0.5881 0.9037 0.031 Uiso calc R 1 1 . .
    C C18 1.0710(2) 0.5965(2) 0.75305(17) 0.0235(4) Uani d . 1 1 . .
    C C19 1.0565(3) 0.6423(2) 0.64440(17) 0.0250(4) Uani d . 1 1 . .
    H H19 1.1445 0.6262 0.5932 0.030 Uiso calc R 1 1 . .
    C C20 1.2233(3) 0.5247(2) 0.78821(19) 0.0321(5) Uani d . 1 1 . .
loop_
    _atom_site_aniso_label
    _atom_site_aniso_U_11
    _atom_site_aniso_U_22
    _atom_site_aniso_U_33
    _atom_site_aniso_U_12
    _atom_site_aniso_U_13
    _atom_site_aniso_U_23
    Cl1 0.0441(3) 0.0284(3) 0.0261(3) -0.0152(2) -0.0103(2) 0.0063(2)
    Cl2 0.0376(3) 0.0384(3) 0.0237(3) -0.0096(2) -0.0131(2) -0.0067(2)
    Cl3 0.0296(3) 0.0784(5) 0.0193(3) 0.0167(3) 0.0006(2) 0.0036(3)
    F1 0.0343(8) 0.0660(11) 0.0626(11) 0.0190(8) 0.0036(8) 0.0059(9)
    F2 0.0289(7) 0.0586(9) 0.0402(8) 0.0124(7) 0.0018(6) 0.0122(7)
    F3 0.0285(8) 0.0604(10) 0.0824(13) -0.0001(7) -0.0263(8) -0.0180(9)
    F4 0.0402(9) 0.0576(10) 0.0721(12) 0.0233(8) -0.0194(8) -0.0305(9)
    F5 0.0415(9) 0.1138(16) 0.0434(10) 0.0300(10) -0.0047(8) 0.0351(10)
    O1 0.0393(9) 0.0434(9) 0.0243(8) -0.0195(8) -0.0120(7) 0.0024(7)
    O2 0.0392(9) 0.0394(9) 0.0200(8) -0.0185(7) -0.0128(7) 0.0059(6)
    O3 0.0189(7) 0.0334(8) 0.0160(7) 0.0013(6) -0.0054(6) 0.0030(6)
    N1 0.0234(9) 0.0305(9) 0.0154(8) -0.0070(7) -0.0089(7) 0.0019(7)
    N2 0.0266(9) 0.0222(8) 0.0167(8) -0.0069(7) -0.0071(7) 0.0022(6)
    N3 0.0261(9) 0.0269(9) 0.0188(9) 0.0010(7) -0.0039(7) -0.0006(7)
    C1 0.0271(12) 0.0321(12) 0.0354(13) -0.0008(9) 0.0004(10) -0.0039(10)
    C2 0.0398(14) 0.0443(14) 0.0311(13) -0.0145(11) 0.0123(11) -0.0124(11)
    C3 0.0571(16) 0.0417(14) 0.0184(11) -0.0247(12) -0.0026(11) -0.0002(10)
    C4 0.0447(14) 0.0369(13) 0.0243(12) -0.0093(11) -0.0131(11) 0.0071(10)
    C5 0.0247(11) 0.0326(11) 0.0233(11) -0.0045(9) -0.0030(9) 0.0016(9)
    C6 0.0250(11) 0.0219(10) 0.0196(10) -0.0056(8) -0.0039(8) -0.0017(8)
    C7 0.0223(10) 0.0246(10) 0.0208(10) -0.0009(8) -0.0049(8) -0.0011(8)
    C8 0.0226(10) 0.0248(10) 0.0185(10) -0.0024(8) -0.0058(8) 0.0006(8)
    C9 0.0181(9) 0.0221(9) 0.0159(9) 0.0020(7) -0.0060(7) -0.0007(7)
    C10 0.0226(10) 0.0225(10) 0.0176(10) -0.0019(8) -0.0085(8) -0.0013(8)
    C11 0.0214(10) 0.0177(9) 0.0210(10) -0.0013(7) -0.0043(8) 0.0008(7)
    C12 0.0202(10) 0.0246(10) 0.0142(9) 0.0028(8) -0.0068(8) 0.0015(8)
    C13 0.0219(10) 0.0266(10) 0.0200(10) -0.0006(8) -0.0090(8) -0.0063(8)
    C14 0.0229(10) 0.0236(10) 0.0201(10) -0.0052(8) -0.0056(8) -0.0009(8)
    C15 0.0180(9) 0.0213(9) 0.0185(10) -0.0019(7) -0.0065(8) -0.0007(7)
    C16 0.0231(10) 0.0298(11) 0.0168(10) 0.0009(8) -0.0020(8) -0.0021(8)
    C17 0.0272(11) 0.0321(11) 0.0178(10) -0.0016(9) -0.0079(9) -0.0004(8)
    C18 0.0218(10) 0.0251(10) 0.0233(10) -0.0007(8) -0.0067(8) -0.0015(8)
    C19 0.0230(10) 0.0295(11) 0.0216(10) -0.0006(8) -0.0018(8) -0.0035(8)
    C20 0.0264(11) 0.0389(13) 0.0287(12) 0.0045(10) -0.0069(9) -0.0020(10)
_geom_special_details
;
All e.s.d.'s (except the e.s.d. in the dihedral angle between two l.s. planes)
are estimated using the full covariance matrix. The cell e.s.d.'s are taken
into account individually in the estimation of e.s.d.'s in distances, angles
and torsion angles; correlations between e.s.d.'s in cell parameters are only
used when they are defined by crystal symmetry. An approximate (isotropic)
treatment of cell e.s.d.'s is used for estimating e.s.d.'s involving l.s.
planes.
;
loop_
    _geom_bond_atom_site_label_1
    _geom_bond_atom_site_label_2
    _geom_bond_site_symmetry_2
    _geom_bond_distance
    _geom_bond_publ_flag
    Cl1 C11 . 1.7315(19) ?
    Cl2 C13 . 1.723(2) ?
    Cl3 C16 . 1.716(2) ?
    F1 C1 . 1.350(3) ?
    F2 C5 . 1.340(3) ?
    F3 C20 . 1.331(3) ?
    F4 C20 . 1.333(3) ?
    F5 C20 . 1.311(3) ?
    O1 C7 . 1.217(2) ?
    O2 C8 . 1.217(2) ?
    O3 C15 . 1.365(2) ?
    O3 C12 . 1.390(2) ?
    N1 C7 . 1.366(3) ?
    N1 C8 . 1.405(2) ?
    N1 H1 . 0.8800 ?
    N2 C8 . 1.347(3) ?
    N2 C9 . 1.402(2) ?
    N2 H2 . 0.8800 ?
    N3 C15 . 1.314(3) ?
    N3 C19 . 1.347(3) ?
    C1 C2 . 1.377(3) ?
    C1 C6 . 1.381(3) ?
    C2 C3 . 1.379(4) ?
    C2 H2A . 0.9500 ?
    C3 C4 . 1.368(4) ?
    C3 H3 . 0.9500 ?
    C4 C5 . 1.378(3) ?
    C4 H4 . 0.9500 ?
    C5 C6 . 1.385(3) ?
    C6 C7 . 1.497(3) ?
    C9 C10 . 1.392(3) ?
    C9 C14 . 1.394(3) ?
    C10 C11 . 1.389(3) ?
    C10 H10 . 0.9500 ?
    C11 C12 . 1.384(3) ?
    C12 C13 . 1.387(3) ?
    C13 C14 . 1.382(3) ?
    C14 H14 . 0.9500 ?
    C15 C16 . 1.396(3) ?
    C16 C17 . 1.373(3) ?
    C17 C18 . 1.386(3) ?
    C17 H17 . 0.9500 ?
    C18 C19 . 1.378(3) ?
    C18 C20 . 1.497(3) ?
    C19 H19 . 0.9500 ?
loop_
    _geom_angle_atom_site_label_1
    _geom_angle_atom_site_label_2
    _geom_angle_atom_site_label_3
    _geom_angle_site_symmetry_1
    _geom_angle_site_symmetry_3
    _geom_angle
    _geom_angle_publ_flag
    C15 O3 C12 . . 116.53(15) ?
    C7 N1 C8 . . 128.40(17) ?
    C7 N1 H1 . . 115.8 ?
    C8 N1 H1 . . 115.8 ?
    C8 N2 C9 . . 127.54(17) ?
    C8 N2 H2 . . 116.2 ?
    C9 N2 H2 . . 116.2 ?
    C15 N3 C19 . . 117.22(17) ?
    F1 C1 C2 . . 119.5(2) ?
    F1 C1 C6 . . 117.4(2) ?
    C2 C1 C6 . . 123.2(2) ?
    C1 C2 C3 . . 118.0(2) ?
    C1 C2 H2A . . 121.0 ?
    C3 C2 H2A . . 121.0 ?
    C4 C3 C2 . . 121.5(2) ?
    C4 C3 H3 . . 119.2 ?
    C2 C3 H3 . . 119.2 ?
    C3 C4 C5 . . 118.4(2) ?
    C3 C4 H4 . . 120.8 ?
    C5 C4 H4 . . 120.8 ?
    F2 C5 C4 . . 119.4(2) ?
    F2 C5 C6 . . 117.64(18) ?
    C4 C5 C6 . . 122.9(2) ?
    C1 C6 C5 . . 116.01(19) ?
    C1 C6 C7 . . 121.58(19) ?
    C5 C6 C7 . . 122.35(19) ?
    O1 C7 N1 . . 124.57(19) ?
    O1 C7 C6 . . 121.15(18) ?
    N1 C7 C6 . . 114.27(17) ?
    O2 C8 N2 . . 125.62(18) ?
    O2 C8 N1 . . 119.61(18) ?
    N2 C8 N1 . . 114.76(17) ?
    C10 C9 C14 . . 120.10(18) ?
    C10 C9 N2 . . 123.68(18) ?
    C14 C9 N2 . . 116.18(17) ?
    C11 C10 C9 . . 118.32(18) ?
    C11 C10 H10 . . 120.8 ?
    C9 C10 H10 . . 120.8 ?
    C12 C11 C10 . . 122.32(18) ?
    C12 C11 Cl1 . . 118.64(15) ?
    C10 C11 Cl1 . . 119.03(15) ?
    C11 C12 C13 . . 118.40(17) ?
    C11 C12 O3 . . 120.52(17) ?
    C13 C12 O3 . . 120.94(17) ?
    C14 C13 C12 . . 120.64(18) ?
    C14 C13 Cl2 . . 119.64(15) ?
    C12 C13 Cl2 . . 119.72(15) ?
    C13 C14 C9 . . 120.16(18) ?
    C13 C14 H14 . . 119.9 ?
    C9 C14 H14 . . 119.9 ?
    N3 C15 O3 . . 119.22(17) ?
    N3 C15 C16 . . 123.69(18) ?
    O3 C15 C16 . . 117.09(18) ?
    C17 C16 C15 . . 118.60(19) ?
    C17 C16 Cl3 . . 120.33(16) ?
    C15 C16 Cl3 . . 121.07(16) ?
    C16 C17 C18 . . 118.51(19) ?
    C16 C17 H17 . . 120.7 ?
    C18 C17 H17 . . 120.7 ?
    C19 C18 C17 . . 118.80(19) ?
    C19 C18 C20 . . 120.08(19) ?
    C17 C18 C20 . . 121.11(19) ?
    N3 C19 C18 . . 123.18(19) ?
    N3 C19 H19 . . 118.4 ?
    C18 C19 H19 . . 118.4 ?
    F5 C20 F3 . . 107.5(2) ?
    F5 C20 F4 . . 108.0(2) ?
    F3 C20 F4 . . 104.67(19) ?
    F5 C20 C18 . . 112.37(19) ?
    F3 C20 C18 . . 111.92(19) ?
    F4 C20 C18 . . 112.02(19) ?
loop_
    _geom_torsion_atom_site_label_1
    _geom_torsion_atom_site_label_2
    _geom_torsion_atom_site_label_3
    _geom_torsion_atom_site_label_4
    _geom_torsion_site_symmetry_1
    _geom_torsion_site_symmetry_2
    _geom_torsion_site_symmetry_3
    _geom_torsion_site_symmetry_4
    _geom_torsion
    _geom_torsion_publ_flag
    F1 C1 C2 C3 . . . . -179.2(2) ?
    C6 C1 C2 C3 . . . . 1.5(4) ?
    C1 C2 C3 C4 . . . . -0.9(4) ?
    C2 C3 C4 C5 . . . . -0.1(4) ?
    C3 C4 C5 F2 . . . . 179.6(2) ?
    C3 C4 C5 C6 . . . . 0.6(4) ?
    F1 C1 C6 C5 . . . . 179.7(2) ?
    C2 C1 C6 C5 . . . . -1.0(3) ?
    F1 C1 C6 C7 . . . . 2.6(3) ?
    C2 C1 C6 C7 . . . . -178.1(2) ?
    F2 C5 C6 C1 . . . . -179.1(2) ?
    C4 C5 C6 C1 . . . . -0.1(3) ?
    F2 C5 C6 C7 . . . . -2.0(3) ?
    C4 C5 C6 C7 . . . . 177.0(2) ?
    C8 N1 C7 O1 . . . . 0.0(4) ?
    C8 N1 C7 C6 . . . . 179.18(19) ?
    C1 C6 C7 O1 . . . . 60.5(3) ?
    C5 C6 C7 O1 . . . . -116.5(2) ?
    C1 C6 C7 N1 . . . . -118.8(2) ?
    C5 C6 C7 N1 . . . . 64.3(3) ?
    C9 N2 C8 O2 . . . . 6.7(4) ?
    C9 N2 C8 N1 . . . . -174.42(18) ?
    C7 N1 C8 O2 . . . . -175.0(2) ?
    C7 N1 C8 N2 . . . . 6.1(3) ?
    C8 N2 C9 C10 . . . . 8.7(3) ?
    C8 N2 C9 C14 . . . . -173.53(19) ?
    C14 C9 C10 C11 . . . . -1.6(3) ?
    N2 C9 C10 C11 . . . . 176.18(18) ?
    C9 C10 C11 C12 . . . . 0.1(3) ?
    C9 C10 C11 Cl1 . . . . -178.97(15) ?
    C10 C11 C12 C13 . . . . 2.0(3) ?
    Cl1 C11 C12 C13 . . . . -178.89(16) ?
    C10 C11 C12 O3 . . . . 177.58(18) ?
    Cl1 C11 C12 O3 . . . . -3.3(3) ?
    C15 O3 C12 C11 . . . . 107.5(2) ?
    C15 O3 C12 C13 . . . . -77.0(2) ?
    C11 C12 C13 C14 . . . . -2.7(3) ?
    O3 C12 C13 C14 . . . . -178.30(18) ?
    C11 C12 C13 Cl2 . . . . 177.03(16) ?
    O3 C12 C13 Cl2 . . . . 1.5(3) ?
    C12 C13 C14 C9 . . . . 1.4(3) ?
    Cl2 C13 C14 C9 . . . . -178.39(15) ?
    C10 C9 C14 C13 . . . . 0.8(3) ?
    N2 C9 C14 C13 . . . . -177.08(18) ?
    C19 N3 C15 O3 . . . . 179.44(17) ?
    C19 N3 C15 C16 . . . . -1.0(3) ?
    C12 O3 C15 N3 . . . . -9.7(3) ?
    C12 O3 C15 C16 . . . . 170.78(18) ?
    N3 C15 C16 C17 . . . . 1.1(3) ?
    O3 C15 C16 C17 . . . . -179.40(18) ?
    N3 C15 C16 Cl3 . . . . -177.88(16) ?
    O3 C15 C16 Cl3 . . . . 1.6(3) ?
    C15 C16 C17 C18 . . . . -0.4(3) ?
    Cl3 C16 C17 C18 . . . . 178.62(16) ?
    C16 C17 C18 C19 . . . . -0.3(3) ?
    C16 C17 C18 C20 . . . . 179.3(2) ?
    C15 N3 C19 C18 . . . . 0.3(3) ?
    C17 C18 C19 N3 . . . . 0.3(3) ?
    C20 C18 C19 N3 . . . . -179.2(2) ?
    C19 C18 C20 F5 . . . . -163.0(2) ?
    C17 C18 C20 F5 . . . . 17.4(3) ?
    C19 C18 C20 F3 . . . . 76.0(3) ?
    C17 C18 C20 F3 . . . . -103.6(2) ?
    C19 C18 C20 F4 . . . . -41.2(3) ?
    C17 C18 C20 F4 . . . . 139.2(2) ?
loop_
    _geom_hbond_atom_site_label_D
    _geom_hbond_atom_site_label_H
    _geom_hbond_atom_site_label_A
    _geom_hbond_site_symmetry_A
    _geom_hbond_distance_DH
    _geom_hbond_distance_HA
    _geom_hbond_distance_DA
    _geom_hbond_angle_DHA
    N1 H1 O2 2_675 0.88 1.96 2.837(2) 174.9
_iucr_refine_instructions_details
;
TITL I in P-1
CELL 0.71073 8.5805 10.1281 12.5883 79.498 82.930 83.485
ZERR 2.00 0.0003 0.0004 0.0004 0.002 0.002 0.002
LATT 1
SFAC C  H  N  O  F  Cl
UNIT 40  18  6  6  10  6
SIZE 0.050 0.120 0.280
TEMP -100.000
L.S. 4
BOND $H
CONF
FMAP 2
PLAN 20
ACTA
EQIV $1 1-x,2-y,-z
HTAB N1 O2_$1
MPLA 6 C1 > C6
MPLA 6 C9 > C14
MPLA 6 C15 > C19 N3
WGHT    0.063100    0.425700
FVAR       0.21052
CL1   6    0.510489    0.657883    0.510548    11.00000    0.04406    0.02837 =
         0.02612    0.00628   -0.01033   -0.01518
CL2   6    0.826069    1.051937    0.590082    11.00000    0.03762    0.03835 =
         0.02367   -0.00668   -0.01315   -0.00962
CL3   6    0.643810    0.713910    0.880856    11.00000    0.02956    0.07841 =
         0.01935    0.00360    0.00057    0.01673
F1    5    1.056525    1.141179   -0.134231    11.00000    0.03429    0.06598 =
         0.06259    0.00586    0.00361    0.01896
F2    5    0.544994    1.353432   -0.107725    11.00000    0.02893    0.05865 =
         0.04021    0.01222    0.00181    0.01238
F3    5    1.332248    0.609587    0.784235    11.00000    0.02847    0.06035 =
         0.08244   -0.01802   -0.02626   -0.00005
F4    5    1.287412    0.438925    0.722786    11.00000    0.04018    0.05756 =
         0.07209   -0.03047   -0.01935    0.02333
F5    5    1.206676    0.457178    0.887559    11.00000    0.04147    0.11378 =
         0.04337    0.03513   -0.00473    0.02996
O1    4    0.861001    1.208972    0.064499    11.00000    0.03926    0.04340 =
         0.02431    0.00242   -0.01201   -0.01950
O2    4    0.518016    0.941821    0.136887    11.00000    0.03921    0.03941 =
         0.01995    0.00589   -0.01279   -0.01846
O3    4    0.667438    0.798592    0.645901    11.00000    0.01889    0.03344 =
         0.01605    0.00297   -0.00545    0.00131
N1    3    0.663424    1.096251    0.027018    11.00000    0.02335    0.03047 =
         0.01535    0.00187   -0.00887   -0.00705
AFIX  43
H1    2    0.612035    1.085873   -0.026796    11.00000   -1.20000
AFIX   0
N2    3    0.685826    1.048777    0.212057    11.00000    0.02662    0.02219 =
         0.01665    0.00225   -0.00706   -0.00690
AFIX  43
H2    2    0.746935    1.115324    0.196314    11.00000   -1.20000
AFIX   0
N3    3    0.923660    0.708897    0.607275    11.00000    0.02611    0.02688 =
         0.01878   -0.00056   -0.00385    0.00097
C1    1    0.939803    1.223493   -0.181129    11.00000    0.02713    0.03213 =
         0.03542   -0.00388    0.00041   -0.00075
C2    1    0.964385    1.281335   -0.288904    11.00000    0.03978    0.04435 =
         0.03111   -0.01240    0.01229   -0.01453
AFIX  43
H2A   2    1.061723    1.263315   -0.330922    11.00000   -1.20000
AFIX   0
C3    1    0.843558    1.366169   -0.334022    11.00000    0.05707    0.04165 =
         0.01840   -0.00024   -0.00260   -0.02472
AFIX  43
H3    2    0.858858    1.408026   -0.407985    11.00000   -1.20000
AFIX   0
C4    1    0.702139    1.391458   -0.274731    11.00000    0.04474    0.03688 =
         0.02426    0.00713   -0.01314   -0.00932
AFIX  43
H4    2    0.619726    1.450223   -0.306597    11.00000   -1.20000
AFIX   0
C5    1    0.682171    1.329572   -0.167615    11.00000    0.02471    0.03265 =
         0.02327    0.00159   -0.00299   -0.00451
C6    1    0.799279    1.244140   -0.117329    11.00000    0.02499    0.02191 =
         0.01964   -0.00175   -0.00389   -0.00564
C7    1    0.778672    1.182765    0.000442    11.00000    0.02233    0.02457 =
         0.02079   -0.00110   -0.00487   -0.00091
C8    1    0.616303    1.021678    0.129164    11.00000    0.02255    0.02481 =
         0.01852    0.00060   -0.00575   -0.00237
C9    1    0.672115    0.983261    0.320485    11.00000    0.01810    0.02213 =
         0.01594   -0.00067   -0.00604    0.00201
C10   1    0.597565    0.865690    0.356427    11.00000    0.02260    0.02254 =
         0.01761   -0.00128   -0.00850   -0.00185
AFIX  43
H10   2    0.546432    0.827430    0.308126    11.00000   -1.20000
AFIX   0
C11   1    0.599817    0.805694    0.464734    11.00000    0.02141    0.01766 =
         0.02104    0.00084   -0.00431   -0.00129
C12   1    0.672927    0.858904    0.537279    11.00000    0.02021    0.02458 =
         0.01417    0.00151   -0.00681    0.00282
C13   1    0.741904    0.978578    0.500622    11.00000    0.02185    0.02660 =
         0.02000   -0.00626   -0.00899   -0.00060
C14   1    0.743321    1.039877    0.393046    11.00000    0.02294    0.02364 =
         0.02014   -0.00094   -0.00558   -0.00518
AFIX  43
H14   2    0.792928    1.120776    0.368489    11.00000   -1.20000
AFIX   0
C15   1    0.803958    0.730505    0.679775    11.00000    0.01801    0.02132 =
         0.01851   -0.00072   -0.00654   -0.00186
C16   1    0.806994    0.686649    0.791309    11.00000    0.02307    0.02981 =
         0.01678   -0.00205   -0.00203    0.00090
C17   1    0.942983    0.618927    0.828252    11.00000    0.02719    0.03205 =
         0.01781   -0.00041   -0.00789   -0.00162
AFIX  43
H17   2    0.949209    0.588146    0.903684    11.00000   -1.20000
AFIX   0
C18   1    1.070988    0.596462    0.753048    11.00000    0.02179    0.02511 =
         0.02328   -0.00152   -0.00673   -0.00070
C19   1    1.056512    0.642316    0.644399    11.00000    0.02296    0.02947 =
         0.02155   -0.00355   -0.00175   -0.00060
AFIX  43
H19   2    1.144486    0.626190    0.593201    11.00000   -1.20000
AFIX   0
C20   1    1.223304    0.524694    0.788210    11.00000    0.02640    0.03895 =
         0.02865   -0.00198   -0.00694    0.00453
HKLF 4 1 1 0 0 0 1 0 0 0 1
REM  I in P-1
REM R1 =  0.0462 for   4090 Fo > 4sig(Fo)  and  0.0614 for all   5259 data
REM    307 parameters refined using      0 restraints
END
WGHT      0.0631      0.4257
REM Highest difference peak  0.582,  deepest hole -0.538,  1-sigma level  0.084
Q1    1   0.6984  0.7836  0.8590  11.00000  0.05    0.58
Q2    1   1.2822  0.5844  0.8509  11.00000  0.05    0.46
Q3    1   0.4485  0.6573  0.5815  11.00000  0.05    0.44
Q4    1   0.7197  0.7144  0.8187  11.00000  0.05    0.41
Q5    1   0.5609  0.7411  0.4788  11.00000  0.05    0.41
Q6    1   0.5548  0.5798  0.4614  11.00000  0.05    0.39
Q7    1   1.2481  0.3925  0.7846  11.00000  0.05    0.37
Q8    1   0.5939  0.6809  0.9433  11.00000  0.05    0.37
Q9    1   1.2052  0.4267  0.8261  11.00000  0.05    0.37
Q10   1   0.7728  1.3550 -0.2971  11.00000  0.05    0.36
Q11   1   0.5761  0.7143  0.9558  11.00000  0.05    0.36
Q12   1   0.8782  1.1250  0.5385  11.00000  0.05    0.35
Q13   1   0.8701  0.7174  0.6408  11.00000  0.05    0.35
Q14   1   0.5610  0.8608  0.4227  11.00000  0.05    0.35
Q15   1   0.7792  0.6858  0.7409  11.00000  0.05    0.35
Q16   1   0.6983  1.3251 -0.2417  11.00000  0.05    0.34
Q17   1   0.7532  1.0381  0.6538  11.00000  0.05    0.34
Q18   1   1.3974  0.5409  0.6178  11.00000  0.05    0.34
Q19   1   0.7551  1.0923  0.6526  11.00000  0.05    0.34
Q20   1   0.6097  0.9401  0.3592  11.00000  0.05    0.33
;
