# Supplementary material for: Crystal structure of chlorfluazuron
Source: Acta Crystallogr E Crystallogr Commun. 2015 Jan 1;71(Pt 1):o55. doi: 10.1107/S2056989014026632 (PMC4331875; doi:10.1107/S2056989014026632)
Supplement: Supplementary file 2 [file e-71-00o55-Isup2.hkl]

# 
# h,k,l, Fc-squared, Fo-squared, sigma(Fo-squared) and status flag 
# 
data_I
_shelx_title ' JK595 in P-1' 
_shelx_refln_list_code          4 
_shelx_F_calc_maximum      136.77 
_exptl_crystal_F_000       540.00 
_reflns_d_resolution_high  0.7495 
 
loop_ 
 _symmetry_equiv_pos_as_xyz 
 'x, y, z' 
 '-x, -y, -z' 
 
_cell_length_a     8.5805 
_cell_length_b    10.1281 
_cell_length_c    12.5883 
_cell_angle_alpha  79.498 
_cell_angle_beta   82.930 
_cell_angle_gamma  83.485 
 
_shelx_F_squared_multiplier     1.000 
 
loop_ 
 _refln_index_h 
 _refln_index_k 
 _refln_index_l 
 _refln_F_squared_calc 
 _refln_F_squared_meas 
 _refln_F_squared_sigma 
 _refln_observed_status 
   1   0   0      909.87      822.52     13.33 o 
   2   0   0     2674.07     2671.75     42.20 o 
   3   0   0      322.68      343.57      7.06 o 
   4   0   0        0.34       -0.26      0.83 o 
   5   0   0      242.50      243.71      8.61 o 
   6   0   0     1553.61     1455.75     34.80 o 
   7   0   0     1773.03     1707.00     30.34 o 
   8   0   0      515.65      456.27     11.36 o 
   9   0   0       55.17       48.28      5.21 o 
  10   0   0       21.67       18.50      4.51 o 
  11   0   0       36.44       42.19      6.32 o 
 -11   1   0        0.06       -4.06      4.06 o 
 -10   1   0       87.47       88.22     10.38 o 
  -9   1   0        4.30        2.80      3.27 o 
  -8   1   0       42.44       37.50      6.12 o 
  -7   1   0       19.02       16.25      1.99 o 
  -6   1   0      548.39      557.10     12.32 o 
  -5   1   0       32.58       26.10      1.81 o 
  -4   1   0       88.81       93.05      3.49 o 
  -3   1   0      771.02      790.70     14.02 o 
  -2   1   0     4995.43     5038.95     80.73 o 
  -1   1   0      480.36      443.61      7.24 o 
   0   1   0       50.00       62.70      1.41 o 
   1   1   0      257.22      307.91     10.13 o 
   2   1   0      816.64      870.30     13.22 o 
   3   1   0      157.53      160.56      3.96 o 
   4   1   0     1017.73      968.90     15.47 o 
   5   1   0      278.19      282.64      7.18 o 
   6   1   0       82.04       72.43      4.51 o 
   7   1   0      235.70      209.79     16.26 o 
   8   1   0      157.61      153.82     11.63 o 
   9   1   0       27.20       24.11      2.58 o 
  10   1   0       25.31       23.24      4.29 o 
 -11   2   0       18.96       10.83      6.09 o 
 -10   2   0      126.24      101.54     12.41 o 
  -9   2   0       58.32       60.79      8.01 o 
  -8   2   0        4.20        1.45      2.31 o 
  -7   2   0      571.70      515.30     18.40 o 
  -6   2   0      206.17      208.27      6.50 o 
  -5   2   0      111.61      115.32      4.18 o 
  -4   2   0     2518.98     2595.48     43.40 o 
  -3   2   0      778.80      828.17     12.42 o 
  -2   2   0     7500.64     7568.11    118.36 o 
  -1   2   0      614.64      593.48     11.26 o 
   0   2   0      414.79      424.54      7.70 o 
   1   2   0       59.80       76.48      2.14 o 
   2   2   0      341.04      285.88      4.37 o 
   3   2   0     2023.67     2034.48     28.27 o 
   4   2   0       13.38       13.98      1.35 o 
   5   2   0      200.86      206.51      5.95 o 
   6   2   0       32.93       47.79      4.44 o 
   7   2   0      213.41      191.08      9.31 o 
   8   2   0        3.79        4.08      1.40 o 
   9   2   0        0.39        2.70      1.61 o 
 -10   3   0        2.40        2.03      5.42 o 
  -9   3   0       74.29       83.71     13.09 o 
  -8   3   0      143.66      135.57     10.36 o 
  -7   3   0      291.68      299.05     13.44 o 
  -6   3   0      257.15      281.82     10.47 o 
  -5   3   0      255.03      240.17      7.36 o 
  -4   3   0       10.30        4.86      1.14 o 
  -3   3   0      425.47      424.64      7.97 o 
  -2   3   0     2922.11     2938.52     41.50 o 
  -1   3   0     7432.63     7402.05    101.06 o 
   0   3   0     6350.45     6584.97     96.18 o 
   1   3   0      460.76      493.97      7.88 o 
   2   3   0       30.59       57.63      2.16 o 
   3   3   0      203.84      189.14      4.33 o 
   4   3   0      453.89      554.68     10.06 o 
   5   3   0     3722.95     3842.92     62.75 o 
   6   3   0     1191.51     1143.44     22.89 o 
   7   3   0        1.20        1.09      1.28 o 
   8   3   0       60.98       50.49      4.72 o 
   9   3   0      288.60      304.11     19.26 o 
  10   3   0       47.17       44.02      8.24 o 
  11   3   0        0.97        1.81      2.71 o 
 -10   4   0        2.21        0.68      5.87 o 
  -9   4   0      174.65      176.68     20.53 o 
  -8   4   0       75.18       63.40      9.11 o 
  -7   4   0      193.95      193.62     12.72 o 
  -6   4   0       46.58       43.04      6.16 o 
  -5   4   0      742.63      726.92     24.05 o 
  -4   4   0      108.78      125.59      4.33 o 
  -3   4   0       53.62       53.18      2.80 o 
  -2   4   0      900.00      853.68     12.95 o 
  -1   4   0       55.32       60.29      3.04 o 
   0   4   0      153.87      157.27      4.50 o 
   1   4   0     1947.66     1957.52     28.79 o 
   2   4   0     4148.70     4485.92     63.05 o 
   3   4   0      228.71      246.82      5.62 o 
   4   4   0        4.21        0.49      1.04 o 
   5   4   0      333.67      331.95      9.57 o 
   6   4   0       46.57       43.53      3.74 o 
   7   4   0      103.11       92.28      6.49 o 
   8   4   0      595.94      548.59     17.32 o 
   9   4   0       26.26       20.31      5.19 o 
  10   4   0       15.27       13.29      4.28 o 
  11   4   0       12.40       18.28      4.96 o 
 -10   5   0        2.19       -1.35      6.99 o 
  -9   5   0        0.02       -4.51      5.19 o 
  -8   5   0      153.75      206.69     23.24 o 
  -7   5   0      104.71      106.30      9.90 o 
  -6   5   0      378.97      381.99     16.49 o 
  -5   5   0       65.16       71.14      4.07 o 
  -4   5   0       17.27       15.83      2.34 o 
  -3   5   0        5.76        1.33      1.21 o 
  -2   5   0      757.99      765.07     12.33 o 
  -1   5   0        0.01        0.85      1.20 o 
   0   5   0      219.29      260.23      6.70 o 
   1   5   0      252.21      261.99      5.99 o 
   2   5   0       22.15        7.96      1.36 o 
   3   5   0      355.15      374.30      7.40 o 
   4   5   0      240.77      207.70      4.84 o 
   5   5   0      165.99      178.84      8.49 o 
   6   5   0        4.78        9.74      2.81 o 
   7   5   0      292.34      305.28     12.61 o 
   8   5   0       42.41       27.41      5.37 o 
   9   5   0       28.01       17.15      5.87 o 
  10   5   0       72.36       65.89      9.70 o 
  -9   6   0       32.13       34.07     11.28 o 
  -8   6   0       46.77       58.89     13.76 o 
  -7   6   0      159.20      192.70     29.45 o 
  -6   6   0      144.56      154.61     11.85 o 
  -5   6   0       38.06       30.64      5.44 o 
  -4   6   0       91.85       95.73      6.60 o 
  -3   6   0      254.40      260.51      9.18 o 
  -2   6   0       10.89        6.39      1.57 o 
  -1   6   0     5878.55     6035.69    104.34 o 
   0   6   0      126.56      124.69      5.94 o 
   1   6   0      958.77      955.78     17.10 o 
   2   6   0     1264.05     1217.78     19.61 o 
   3   6   0       21.64       15.43      2.04 o 
   4   6   0       81.88       78.48      3.85 o 
   5   6   0      514.67      498.59     13.67 o 
   6   6   0       34.03       40.04      4.75 o 
   7   6   0       19.03        5.85      3.25 o 
   8   6   0      295.13      262.51     29.67 o 
   9   6   0       75.20       71.98     11.51 o 
  10   6   0       19.97       27.30      8.12 o 
  -9   7   0        2.79        5.42      9.93 o 
  -8   7   0       12.28       20.31     11.06 o 
  -7   7   0        1.07       21.21      9.48 o 
  -6   7   0      121.35      109.67     10.00 o 
  -5   7   0       27.43       33.27      4.69 o 
  -4   7   0        0.12       -1.26      2.38 o 
  -3   7   0     1150.90     1159.02     30.23 o 
  -2   7   0      552.22      563.52     13.71 o 
  -1   7   0      204.80      201.19      8.28 o 
   0   7   0      202.49      200.27      7.00 o 
   1   7   0       55.76       53.04      3.46 o 
   2   7   0        0.11        2.12      1.52 o 
   3   7   0      894.31      838.48     18.48 o 
   4   7   0      445.18      468.30     11.92 o 
   5   7   0       84.37       82.44      3.38 o 
   6   7   0      183.75      204.64      9.52 o 
   7   7   0       22.18       15.49      5.40 o 
   8   7   0       49.80       47.90      8.24 o 
   9   7   0       23.15       18.05      7.45 o 
  10   7   0        1.83       -0.23      4.96 o 
  -8   8   0       76.88      139.22     23.24 o 
  -7   8   0        0.02       -1.35      8.35 o 
  -6   8   0        0.29       -0.31      2.55 o 
  -5   8   0        0.39        0.25      2.89 o 
  -4   8   0       59.40       68.07      7.40 o 
  -3   8   0      302.45      282.33     12.29 o 
  -2   8   0       90.94       94.09      6.36 o 
  -1   8   0      164.49      169.46      7.27 o 
   0   8   0       83.26       83.00      4.70 o 
   1   8   0        3.37        2.79      1.76 o 
   2   8   0       38.73       43.24      3.66 o 
   3   8   0       34.59       25.92      3.16 o 
   4   8   0       75.59       52.54      4.28 o 
   5   8   0       10.89       10.82      2.34 o 
   6   8   0      188.37      199.52     11.12 o 
   7   8   0        0.23       -2.85      4.29 o 
   8   8   0        5.88        4.94      4.92 o 
   9   8   0        9.96        9.03      8.12 o 
  -7   9   0       35.86       23.47     11.06 o 
  -6   9   0       13.40       17.18      5.13 o 
  -5   9   0       29.94       31.95      6.80 o 
  -4   9   0      196.22      221.51     19.16 o 
  -3   9   0       10.12       14.33     10.98 o 
  -2   9   0       81.58       83.96      8.57 o 
  -1   9   0      326.46      331.11      9.52 o 
   0   9   0       65.92       75.25      6.34 o 
   1   9   0       91.33       88.21      5.46 o 
   2   9   0      138.15      111.44      6.58 o 
   3   9   0        3.01        1.66      2.32 o 
   4   9   0        4.18       -2.23      2.23 o 
   5   9   0      138.90      177.31      8.97 o 
   6   9   0       40.08       54.12      7.55 o 
   7   9   0        7.80        1.33      3.86 o 
   8   9   0      169.90      187.51     23.24 o 
   9   9   0        0.10       -5.87      6.54 o 
  -6  10   0       72.05       64.53      9.02 o 
  -5  10   0       15.37       15.73      6.08 o 
  -4  10   0      185.49      186.14     16.55 o 
  -3  10   0      100.87      112.19     12.62 o 
  -2  10   0       18.52       19.05      4.22 o 
  -1  10   0       85.91       93.27      6.44 o 
   0  10   0      124.19      118.77      8.12 o 
   1  10   0        8.60        5.73      3.04 o 
   2  10   0        7.39        8.19      3.71 o 
   3  10   0      829.40      916.16     26.32 o 
   4  10   0      172.99      188.87     11.69 o 
   5  10   0        2.66        0.09      2.90 o 
   6  10   0       93.28      101.00     28.20 o 
   7  10   0        1.89        3.15      4.09 o 
   8  10   0        0.26       -6.09      6.09 o 
  -5  11   0        0.82        6.69      5.49 o 
  -4  11   0        4.49        1.35      6.32 o 
  -3  11   0       11.61       10.83      7.22 o 
  -2  11   0        8.27       19.86      8.35 o 
  -1  11   0        2.17       -2.13      3.35 o 
   0  11   0       26.51       35.98      6.51 o 
   1  11   0       36.92       37.13      7.96 o 
   2  11   0       10.93       20.19      6.00 o 
   3  11   0        8.97        8.06      4.21 o 
   4  11   0        2.44       -1.51      3.52 o 
   5  11   0       31.35       34.50      5.80 o 
   6  11   0       80.31       90.68      8.57 o 
   7  11   0       10.99       28.66     11.06 o 
  -3  12   0       95.35       99.96     17.83 o 
  -2  12   0       18.42       10.61      8.12 o 
  -1  12   0        1.73        8.35      8.57 o 
   0  12   0       83.58       80.46      9.39 o 
   1  12   0      194.60      182.83     17.31 o 
   2  12   0       22.33       12.74      6.61 o 
   3  12   0        1.03        6.35      5.42 o 
   4  12   0       81.57       92.05     17.39 o 
   5  12   0        8.89       23.79      6.59 o 
  -1  13   0       13.37       10.83      9.48 o 
   0  13   0       90.09       74.46     16.70 o 
   1  13   0       90.74       59.57     13.99 o 
   2  13   0       98.36      122.98     14.19 o 
   3  13   0       83.92      107.71     22.34 o 
  -2 -13   1       82.68       82.27     12.11 o 
  -1 -13   1       18.18       14.22      9.03 o 
   0 -13   1      117.31      114.85     20.08 o 
  -5 -12   1      125.58      112.03     11.89 o 
  -4 -12   1      181.80      180.29     13.54 o 
  -3 -12   1        6.28        4.56      5.62 o 
  -2 -12   1      186.95      161.31     15.90 o 
  -1 -12   1      137.49      146.68     23.69 o 
   0 -12   1       23.85       18.66      7.03 o 
   1 -12   1        6.89        4.53      8.91 o 
   2 -12   1        2.41        4.29      7.22 o 
   3 -12   1       20.94       17.37      9.25 o 
  -6 -11   1       10.11        7.25      5.96 o 
  -5 -11   1        9.12       15.14      4.49 o 
  -4 -11   1        0.24        3.25      3.71 o 
  -3 -11   1        8.44        1.86      3.85 o 
  -2 -11   1      104.69       77.69     10.63 o 
  -1 -11   1       13.54        4.58      4.92 o 
   0 -11   1      203.23      216.19     12.88 o 
   1 -11   1       44.92       49.18     23.02 o 
   2 -11   1       54.82       55.96     13.31 o 
   3 -11   1       36.08       46.71     11.96 o 
   4 -11   1       27.49       26.85      9.70 o 
   5 -11   1        3.22        0.16      5.34 o 
  -7 -10   1       12.95        7.46      4.85 o 
  -6 -10   1       96.10      103.02     11.27 o 
  -5 -10   1        0.43        1.99      4.90 o 
  -4 -10   1      254.71      245.52     16.09 o 
  -3 -10   1      161.83      160.35     11.29 o 
  -2 -10   1       65.78       61.28      6.56 o 
  -1 -10   1        3.14       -0.30      3.53 o 
   0 -10   1       50.23       64.64      6.06 o 
   1 -10   1      124.05      127.32      8.16 o 
   2 -10   1       99.47      119.64     13.10 o 
   3 -10   1      230.40      228.19     15.19 o 
   4 -10   1      104.85      107.49     12.52 o 
   5 -10   1        0.00       -0.43      4.70 o 
   6 -10   1       61.69       63.68     15.12 o 
  -8  -9   1      226.01      234.21     26.63 o 
  -7  -9   1      116.62      145.61     10.93 o 
  -6  -9   1      181.25      161.54     17.55 o 
  -5  -9   1      294.49      307.71     11.69 o 
  -4  -9   1       29.30       29.06      4.85 o 
  -3  -9   1        0.01       -0.86      2.35 o 
  -2  -9   1      857.55      831.71     19.78 o 
  -1  -9   1       73.51       64.79      4.86 o 
   0  -9   1       71.37       74.20      5.05 o 
   1  -9   1      483.96      495.27     12.57 o 
   2  -9   1        0.01       -1.80      1.80 o 
   3  -9   1        0.06       -2.77      2.77 o 
   4  -9   1        0.30        0.45      4.45 o 
   5  -9   1       18.47       18.18      5.98 o 
   6  -9   1        2.77        5.31      4.12 o 
   7  -9   1       46.97       61.15     17.15 o 
  -9  -8   1       96.58      151.86     19.86 o 
  -8  -8   1        4.04        1.81      6.09 o 
  -7  -8   1      210.45      208.39     22.56 o 
  -6  -8   1       33.38       44.43      5.67 o 
  -5  -8   1      200.15      198.63      8.12 o 
  -4  -8   1       11.37       15.06      2.68 o 
  -3  -8   1       66.65       58.29      6.83 o 
  -2  -8   1       16.74       14.01      2.73 o 
  -1  -8   1      128.74      130.03      6.31 o 
   0  -8   1      150.98      143.78      6.35 o 
   1  -8   1      127.29      113.54      5.56 o 
   2  -8   1        7.98        3.09      2.00 o 
   3  -8   1      197.13      211.68     11.60 o 
   4  -8   1       89.19       97.65      9.02 o 
   5  -8   1       81.35       73.04      7.90 o 
   6  -8   1       15.87       20.75      5.16 o 
   7  -8   1       10.91       15.12     10.15 o 
   8  -8   1       82.63      103.79     20.53 o 
  -9  -7   1        5.38        6.32      6.32 o 
  -8  -7   1       14.32       11.22      5.34 o 
  -7  -7   1      129.18      151.27     18.39 o 
  -6  -7   1       11.95       11.84      2.97 o 
  -5  -7   1      212.44      197.51      8.84 o 
  -4  -7   1      194.04      167.85      7.42 o 
  -3  -7   1        9.70        6.82      1.94 o 
  -2  -7   1       60.33       53.65      3.78 o 
  -1  -7   1      260.69      270.60      7.41 o 
   0  -7   1        5.17        1.12      1.89 o 
   1  -7   1        2.21        2.77      1.41 o 
   2  -7   1      123.29      117.77      5.42 o 
   3  -7   1       63.56       59.74      5.74 o 
   4  -7   1       39.80       44.76      5.14 o 
   5  -7   1       48.73       38.74      4.95 o 
   6  -7   1        2.50        4.38      2.69 o 
   7  -7   1        2.63       18.73      9.25 o 
   8  -7   1      262.35      269.19     31.36 o 
   9  -7   1      160.23      194.73     27.30 o 
 -10  -6   1        2.34        1.13      4.96 o 
  -9  -6   1      108.41      126.54     12.14 o 
  -8  -6   1      216.14      233.03     51.90 o 
  -7  -6   1       94.47       74.46     12.28 o 
  -6  -6   1      936.50      870.24     24.88 o 
  -5  -6   1       38.24       30.12      3.46 o 
  -4  -6   1        0.50        1.69      1.16 o 
  -3  -6   1     1017.06      989.32     22.10 o 
  -2  -6   1     1302.08     1252.47     20.09 o 
  -1  -6   1      848.33      876.42     16.03 o 
   0  -6   1      337.69      378.76      8.59 o 
   1  -6   1      452.16      420.31      8.69 o 
   2  -6   1      316.27      327.50      7.86 o 
   3  -6   1      332.88      343.37     11.26 o 
   4  -6   1       51.15       39.39      4.56 o 
   5  -6   1       23.67       28.12      3.98 o 
   6  -6   1       64.78       60.08      3.53 o 
   7  -6   1      154.52      178.12     16.51 o 
   8  -6   1        4.41       -6.32      6.32 o 
   9  -6   1       68.64       45.13     13.99 o 
 -10  -5   1      101.37      108.76     12.18 o 
  -9  -5   1        6.43        6.21      3.53 o 
  -8  -5   1      142.38      120.15     10.77 o 
  -7  -5   1       70.61       61.09      5.94 o 
  -6  -5   1       96.32       92.74      9.71 o 
  -5  -5   1      124.18      117.70      6.87 o 
  -4  -5   1      175.91      150.50      4.02 o 
  -3  -5   1      359.16      364.71      7.30 o 
  -2  -5   1     1175.99     1118.51     17.77 o 
  -1  -5   1      620.27      660.75     11.67 o 
   0  -5   1      127.15      112.20      4.16 o 
   1  -5   1     1626.64     1561.62     27.29 o 
   2  -5   1       12.53       18.16      2.32 o 
   3  -5   1       55.32       53.58      3.85 o 
   4  -5   1      270.64      273.25      8.81 o 
   5  -5   1      329.18      324.15      9.43 o 
   6  -5   1      188.49      170.00     12.16 o 
   7  -5   1      201.45      217.90     14.39 o 
   8  -5   1       84.73       88.75     11.73 o 
   9  -5   1       25.77       26.40     10.15 o 
  10  -5   1        1.43        8.80      8.12 o 
 -10  -4   1       43.70       46.93      6.99 o 
  -9  -4   1      138.42      119.52      9.87 o 
  -8  -4   1        2.47        2.54      2.34 o 
  -7  -4   1       59.83       68.13      5.63 o 
  -6  -4   1       61.28       66.78      5.93 o 
  -5  -4   1      472.45      522.92     13.60 o 
  -4  -4   1      511.62      496.17     11.20 o 
  -3  -4   1      381.14      363.37      6.27 o 
  -2  -4   1       53.68       44.21      2.23 o 
  -1  -4   1     1699.17     1667.09     23.50 o 
   0  -4   1      450.05      455.56      8.32 o 
   1  -4   1       33.48       33.58      2.34 o 
   2  -4   1      244.00      287.26     10.16 o 
   3  -4   1      267.87      305.39      6.79 o 
   4  -4   1      669.48      705.91     12.79 o 
   5  -4   1      126.39      117.09      4.27 o 
   6  -4   1       99.42      109.59      8.95 o 
   7  -4   1      239.46      235.61     17.11 o 
   8  -4   1      248.23      254.55     15.70 o 
   9  -4   1        7.69        1.58      5.87 o 
  10  -4   1      142.52      171.49     21.21 o 
 -10  -3   1        0.31        0.55      3.50 o 
  -9  -3   1      272.06      276.05     18.62 o 
  -8  -3   1      123.43      108.04      7.42 o 
  -7  -3   1        1.90        1.20      1.38 o 
  -6  -3   1      239.18      218.55      7.42 o 
  -5  -3   1       18.36       10.02      1.64 o 
  -4  -3   1      639.15      696.06     12.16 o 
  -3  -3   1     6539.71     6604.18     97.82 o 
  -2  -3   1      289.52      298.41      5.12 o 
  -1  -3   1       65.93       62.25      2.60 o 
   0  -3   1     4436.56     4622.58     64.43 o 
   1  -3   1      937.06      886.01     12.94 o 
   2  -3   1     3805.05     3947.86     58.67 o 
   3  -3   1     3914.60     4159.12     58.14 o 
   4  -3   1      689.57      691.31     11.39 o 
   5  -3   1       17.13       17.03      1.76 o 
   6  -3   1      211.00      202.53     11.08 o 
   7  -3   1       33.24       32.35      5.32 o 
   8  -3   1        7.30        7.66      3.51 o 
   9  -3   1        8.38        9.48      5.64 o 
  10  -3   1        6.57       11.73      7.22 o 
 -10  -2   1      378.46      328.98     33.85 o 
  -9  -2   1       63.88       70.04     10.52 o 
  -8  -2   1      471.80      471.07     44.45 o 
  -7  -2   1       39.08       30.13      4.95 o 
  -6  -2   1       15.24       17.97      3.59 o 
  -5  -2   1     1910.41     1945.16     32.91 o 
  -4  -2   1      193.53      143.53      3.89 o 
  -3  -2   1      262.17      283.61      5.33 o 
  -2  -2   1      172.75      166.51      3.00 o 
  -1  -2   1    12461.07    12754.23    157.20 o 
   0  -2   1     2208.73     2194.75     33.36 o 
   1  -2   1        7.53        5.75      0.76 o 
   2  -2   1       80.05       92.62      2.96 o 
   3  -2   1        3.63        2.96      0.72 o 
   4  -2   1      835.65      744.99     15.20 o 
   5  -2   1       16.54       16.05      1.80 o 
   6  -2   1       13.69       13.67      1.90 o 
   7  -2   1     1464.38     1384.14     46.94 o 
   8  -2   1      132.12      114.70      8.97 o 
   9  -2   1       67.42       69.50     10.61 o 
  10  -2   1       52.02       45.58      9.48 o 
  11  -2   1       10.85        6.77      5.42 o 
  -9  -1   1       30.62       35.92      7.67 o 
  -8  -1   1        5.25        3.80      3.91 o 
  -7  -1   1      494.79      525.64     24.41 o 
  -6  -1   1       10.68       23.74      4.02 o 
  -5  -1   1      564.80      545.23     11.66 o 
  -4  -1   1     1335.66     1435.16     24.87 o 
  -3  -1   1        1.06        0.63      0.74 o 
  -2  -1   1     1996.01     2065.70     28.15 o 
  -1  -1   1      207.26      249.62      4.24 o 
   0  -1   1      150.54      164.48      2.37 o 
   1  -1   1     2349.94     3411.07     74.09 o 
   2  -1   1      280.29      295.75      5.32 o 
   3  -1   1     2129.33     1965.12     32.38 o 
   4  -1   1        9.64       15.11      1.39 o 
   5  -1   1      801.42      809.84     15.07 o 
   6  -1   1      517.39      527.69     11.82 o 
   7  -1   1      835.45      784.47     18.17 o 
   8  -1   1      319.36      311.50     12.10 o 
   9  -1   1      224.33      204.66     26.38 o 
  10  -1   1       45.28       32.27      7.22 o 
  11  -1   1        8.33        4.51      4.96 o 
  -9   0   1      301.78      296.41      9.37 o 
  -8   0   1       22.46       24.10      4.10 o 
  -7   0   1       16.58       20.87      4.01 o 
  -6   0   1       40.62       43.81      3.96 o 
  -5   0   1       32.12       27.35      2.41 o 
  -4   0   1     1366.92     1226.32     20.48 o 
  -3   0   1     1374.03     1239.54     20.06 o 
  -2   0   1      458.16      444.04      7.83 o 
  -1   0   1       60.60       69.95      1.19 o 
   0   0   1       47.60       34.87      0.80 o 
   1   0   1       29.24       29.88      1.45 o 
   2   0   1     1260.86     1282.35     18.39 o 
   3   0   1      180.30      163.84      3.34 o 
   4   0   1       21.68       23.87      1.43 o 
   5   0   1     1079.06     1026.16     18.21 o 
   6   0   1      221.83      200.64      5.60 o 
   7   0   1      825.03      793.75     17.01 o 
   8   0   1        3.55        4.76      1.62 o 
   9   0   1      269.62      269.19     13.34 o 
  10   0   1        2.45       11.56      3.27 o 
  11   0   1        6.98        6.99      4.74 o 
 -11   1   1      189.55      180.96     13.31 o 
 -10   1   1        1.06        0.90      2.93 o 
  -9   1   1       51.35       40.92      4.62 o 
  -8   1   1      101.70       91.24      4.88 o 
  -7   1   1       78.04       77.93      4.31 o 
  -6   1   1       93.23       84.86      3.44 o 
  -5   1   1      893.92      805.59     13.49 o 
  -4   1   1      904.16      919.05     15.42 o 
  -3   1   1     2364.71     2378.82     36.50 o 
  -2   1   1    17098.41    17127.72    247.38 o 
  -1   1   1     2378.65     2408.61     28.53 o 
   0   1   1     1295.03     1252.22     15.65 o 
   1   1   1     1108.37     1164.57     25.68 o 
   2   1   1      892.85      895.69     15.03 o 
   3   1   1      242.02      244.16      5.11 o 
   4   1   1      788.27      773.77     11.23 o 
   5   1   1      114.70      111.75      3.69 o 
   6   1   1      970.26      927.16     16.13 o 
   7   1   1      160.58      146.38      6.47 o 
   8   1   1        0.07        1.48      1.64 o 
   9   1   1      116.64      118.60      7.65 o 
  10   1   1      252.14      223.61     14.89 o 
  11   1   1        3.37        3.61      3.38 o 
 -10   2   1       16.53       20.53      6.32 o 
  -9   2   1       33.81       39.71      7.67 o 
  -8   2   1      100.91      119.83      7.99 o 
  -7   2   1      842.38      807.22     17.87 o 
  -6   2   1     1409.74     1374.97     26.73 o 
  -5   2   1      629.52      652.13     12.90 o 
  -4   2   1     1762.41     1848.32     32.35 o 
  -3   2   1      206.88      214.57      4.73 o 
  -2   2   1    18706.91    18771.85    212.51 o 
  -1   2   1    13738.37    14008.93    165.96 o 
   0   2   1       67.26       70.90      3.64 o 
   1   2   1    17117.96    19540.02    695.59 o 
   2   2   1     1405.79     1742.64     27.08 o 
   3   2   1       44.57       47.77      1.86 o 
   4   2   1     1922.90     1852.50     29.12 o 
   5   2   1      390.04      376.17      7.69 o 
   6   2   1      421.36      436.15      8.94 o 
   7   2   1      921.60      877.08     18.50 o 
   8   2   1      413.66      405.22     31.59 o 
   9   2   1      155.33      144.18     10.38 o 
  10   2   1      424.07      378.62     20.98 o 
  11   2   1       68.48       53.93      6.99 o 
 -10   3   1       31.88       30.69      8.80 o 
  -9   3   1        6.20        1.35      4.29 o 
  -8   3   1       76.00       56.01      8.17 o 
  -7   3   1      368.45      366.24     15.27 o 
  -6   3   1      738.14      718.34     18.44 o 
  -5   3   1      819.70      817.11     17.21 o 
  -4   3   1     5968.00     5926.83     89.16 o 
  -3   3   1      787.38      794.30     10.83 o 
  -2   3   1     4893.10     5008.65     59.71 o 
  -1   3   1      189.17      260.57      4.76 o 
   0   3   1      141.85      162.23      3.86 o 
   1   3   1    16847.72    17782.01    345.19 o 
   2   3   1    13852.04    14622.07    180.22 o 
   3   3   1      425.28      397.49      6.07 o 
   4   3   1      108.27      133.70      3.80 o 
   5   3   1        0.18        2.24      1.07 o 
   6   3   1        6.97        6.65      1.52 o 
   7   3   1       20.16       19.02      2.50 o 
   8   3   1      220.51      215.55     10.85 o 
   9   3   1      258.63      234.66     15.12 o 
  10   3   1      191.42      185.25     13.31 o 
  11   3   1       20.43       24.37      5.42 o 
 -10   4   1        5.97        4.96      6.32 o 
  -9   4   1       29.66       24.14      8.12 o 
  -8   4   1       70.83       67.47     12.18 o 
  -7   4   1        0.97        4.37      4.49 o 
  -6   4   1     2072.88     1991.83     55.66 o 
  -5   4   1      403.25      406.69     14.58 o 
  -4   4   1        4.93        8.25      1.19 o 
  -3   4   1      142.69      104.35      3.51 o 
  -2   4   1     1151.12     1211.45     17.12 o 
  -1   4   1      358.67      350.18      7.13 o 
   0   4   1       15.05       13.95      1.59 o 
   1   4   1     2969.78     2976.90     45.37 o 
   2   4   1       95.84      107.02      3.29 o 
   3   4   1     2602.19     2592.75     37.01 o 
   4   4   1        2.85        1.66      1.18 o 
   5   4   1      222.62      211.03      6.85 o 
   6   4   1        5.03        6.94      1.78 o 
   7   4   1      107.61       89.31      6.38 o 
   8   4   1       11.24        5.02      2.91 o 
   9   4   1        1.90        4.29      3.61 o 
  10   4   1       32.37       37.91      6.99 o 
  11   4   1        4.43        4.51      4.29 o 
 -10   5   1       88.49      123.20     18.73 o 
  -9   5   1       21.96       27.30      9.93 o 
  -8   5   1       82.54       90.26     15.34 o 
  -7   5   1       60.67       60.20      8.85 o 
  -6   5   1      125.51      131.51     10.26 o 
  -5   5   1       14.52        9.29      1.51 o 
  -4   5   1      175.30      165.04      6.35 o 
  -3   5   1     1668.76     1724.15     24.46 o 
  -2   5   1       53.00       56.64      2.45 o 
  -1   5   1      901.44      901.58     15.75 o 
   0   5   1       15.52       26.50      2.27 o 
   1   5   1     1437.14     1540.55     25.18 o 
   2   5   1      686.01      805.62     12.79 o 
   3   5   1      850.41      905.06     14.75 o 
   4   5   1     2221.18     2300.27     33.44 o 
   5   5   1       59.68       51.29      3.50 o 
   6   5   1      295.68      290.50     11.33 o 
   7   5   1      193.87      190.11      9.81 o 
   8   5   1       15.46       22.91      4.31 o 
   9   5   1      232.40      229.48     17.60 o 
  10   5   1       37.19       48.96      8.80 o 
  -9   6   1        7.83       13.31      8.12 o 
  -8   6   1        9.71       11.96      9.25 o 
  -7   6   1       27.77       24.37      9.03 o 
  -6   6   1      311.23      288.05     17.36 o 
  -5   6   1      442.67      473.80     18.95 o 
  -4   6   1       28.22       30.76      3.88 o 
  -3   6   1     1277.71     1312.28     23.64 o 
  -2   6   1       21.61       18.20      2.08 o 
  -1   6   1      113.69      117.65      5.67 o 
   0   6   1      539.32      622.94     14.07 o 
   1   6   1      600.90      583.49     12.49 o 
   2   6   1      751.31      738.26     14.33 o 
   3   6   1      446.52      469.18      9.70 o 
   4   6   1      148.50      140.47      5.00 o 
   5   6   1      846.26      816.55     20.36 o 
   6   6   1      111.01      126.19      8.31 o 
   7   6   1        6.97        7.54      4.24 o 
   8   6   1      104.32       82.48      9.65 o 
   9   6   1       73.28       70.63     11.73 o 
  10   6   1       30.18       36.10      8.35 o 
  -9   7   1       18.40       22.56     11.28 o 
  -8   7   1       29.05       23.47     11.06 o 
  -7   7   1       41.25       56.18     14.22 o 
  -6   7   1      473.09      460.52     24.15 o 
  -5   7   1      130.56      123.77     18.53 o 
  -4   7   1      174.54      174.96     22.51 o 
  -3   7   1      104.37       95.75      8.76 o 
  -2   7   1      327.39      360.03      9.37 o 
  -1   7   1       69.22       75.33      4.83 o 
   0   7   1      109.94       88.64      5.25 o 
   1   7   1        6.33        1.75      1.41 o 
   2   7   1        2.21        1.17      1.47 o 
   3   7   1        2.69        0.18      1.65 o 
   4   7   1       27.25       28.27      3.07 o 
   5   7   1       43.20       38.79      2.96 o 
   6   7   1       95.64       69.86      5.28 o 
   7   7   1      221.52      191.38     15.26 o 
   8   7   1        4.89       11.39      5.01 o 
   9   7   1      102.84      145.09     18.05 o 
  10   7   1        0.33        0.90      5.87 o 
  -8   8   1        3.22        4.51      8.57 o 
  -7   8   1      119.30      143.28     22.34 o 
  -6   8   1       64.36       59.63      6.33 o 
  -5   8   1       62.54       47.51      7.05 o 
  -4   8   1        0.36       -1.75      3.55 o 
  -3   8   1       69.88       70.29      6.48 o 
  -2   8   1        3.59        3.65      2.03 o 
  -1   8   1      154.39      166.31      8.63 o 
   0   8   1       12.23       15.68      2.63 o 
   1   8   1        0.13       -0.92      1.43 o 
   2   8   1       13.39        7.88      2.19 o 
   3   8   1       96.85       94.44      6.22 o 
   4   8   1       43.64       47.06      4.04 o 
   5   8   1       16.88       10.12      2.54 o 
   6   8   1      319.79      315.11     14.23 o 
   7   8   1       13.57       12.94      5.33 o 
   8   8   1        0.18        7.92      5.31 o 
   9   8   1      198.56      217.52     24.14 o 
  -7   9   1        0.13        2.71      8.57 o 
  -6   9   1        2.52       -0.77      3.10 o 
  -5   9   1      142.13      185.09     15.19 o 
  -4   9   1       31.91       25.33      5.58 o 
  -3   9   1        2.04        2.51      3.47 o 
  -2   9   1       25.48       24.52      4.31 o 
  -1   9   1      160.70      142.56      8.39 o 
   0   9   1       65.69       62.80      5.06 o 
   1   9   1      547.22      529.66     13.11 o 
   2   9   1      256.33      269.22     10.83 o 
   3   9   1       37.49       31.84      5.41 o 
   4   9   1      905.78      925.03     23.18 o 
   5   9   1      148.94      142.57      9.13 o 
   6   9   1       41.18       47.22      8.02 o 
   7   9   1      117.91      113.69      9.16 o 
   8   9   1      113.32      133.58     20.31 o 
   9   9   1        4.54       11.06      8.80 o 
  -6  10   1       68.04       68.47     12.41 o 
  -5  10   1       13.41       16.39      5.63 o 
  -4  10   1       21.64       24.95      7.04 o 
  -3  10   1       10.52        9.81      4.54 o 
  -2  10   1       18.04       22.22      4.67 o 
  -1  10   1       23.72       20.81      3.99 o 
   0  10   1      436.11      480.06     15.31 o 
   1  10   1        8.84        3.90      3.12 o 
   2  10   1        0.14       -2.33      2.33 o 
   3  10   1        0.07       -1.75      2.83 o 
   4  10   1       44.38       46.22      5.74 o 
   5  10   1      168.57      150.42      9.47 o 
   6  10   1      106.73      104.77      7.75 o 
   7  10   1       13.65       11.10      4.88 o 
   8  10   1        0.28       -3.61      7.22 o 
  -5  11   1       23.10       17.05      6.56 o 
  -4  11   1        0.01        0.46      5.02 o 
  -3  11   1        0.73        5.87      6.77 o 
  -2  11   1       52.65       57.31     13.09 o 
  -1  11   1       40.62       32.77      6.01 o 
   0  11   1       47.60       64.02     10.13 o 
   1  11   1        4.79        5.23      5.18 o 
   2  11   1        1.65        1.99      4.00 o 
   3  11   1        0.07       -0.27      3.44 o 
   4  11   1        0.13        0.36      3.70 o 
   5  11   1       22.09       24.27      5.19 o 
   6  11   1       24.02       21.74      4.13 o 
   7  11   1        6.47       19.63     10.61 o 
  -3  12   1        0.32       -1.35      6.54 o 
  -2  12   1      133.99      129.52     20.08 o 
  -1  12   1        2.69        6.76      5.49 o 
   0  12   1        4.17       -2.59      4.04 o 
   1  12   1      148.89      178.18     39.71 o 
   2  12   1       59.54       73.93     11.08 o 
   3  12   1      123.06      109.36     14.55 o 
   4  12   1       90.35       95.16      9.89 o 
   5  12   1       34.56       24.10      5.75 o 
   6  12   1        1.83       -0.15      3.69 o 
  -1  13   1       67.25       73.40     11.37 o 
   0  13   1       48.77       49.58      8.31 o 
   1  13   1        0.03       10.15      8.57 o 
   2  13   1        5.35        8.90      6.09 o 
   3  13   1       19.91       19.27      7.32 o 
  -4 -12   2      142.23      146.96     14.60 o 
  -3 -12   2        2.69        4.06      5.14 o 
  -2 -12   2       91.46       86.26     11.78 o 
  -1 -12   2        0.70       -2.34      4.88 o 
   0 -12   2       12.04       18.28      9.25 o 
   1 -12   2      288.28      298.74     22.66 o 
   2 -12   2       10.27       11.06      8.80 o 
   3 -12   2       88.23       71.08     14.89 o 
  -6 -11   2       42.58       42.65     13.54 o 
  -5 -11   2       41.97       42.16      7.28 o 
  -4 -11   2        0.77       -0.89      3.32 o 
  -3 -11   2       91.48       85.51      8.09 o 
  -2 -11   2        5.11        3.46      5.10 o 
  -1 -11   2      132.80      145.36     15.00 o 
   0 -11   2      204.93      220.06     15.07 o 
   1 -11   2       28.54       27.30     15.12 o 
   2 -11   2       13.51       10.15      7.67 o 
   3 -11   2        3.82        8.35      7.22 o 
   4 -11   2       19.33        4.96      7.67 o 
   5 -11   2       49.08       50.99     12.64 o 
  -7 -10   2      131.84      149.14     22.34 o 
  -6 -10   2       75.54       82.16     15.57 o 
  -5 -10   2        0.20       -0.09      2.54 o 
  -4 -10   2      346.34      312.88     14.02 o 
  -3 -10   2       34.61       29.35      4.68 o 
  -2 -10   2        6.30        4.88      3.08 o 
  -1 -10   2        2.43        4.34      3.88 o 
   0 -10   2      104.50      118.27      8.14 o 
   1 -10   2        1.46       -0.07      2.87 o 
   2 -10   2       36.71       25.95      6.84 o 
   3 -10   2       11.59        9.62      5.10 o 
   4 -10   2        2.47        6.08      5.60 o 
   5 -10   2      250.17      224.13     18.45 o 
   6 -10   2      111.70      124.12     12.91 o 
  -8  -9   2       96.11      134.93     20.76 o 
  -7  -9   2       24.32       38.89      5.45 o 
  -6  -9   2      161.49      143.13     11.02 o 
  -5  -9   2      144.90      146.64      7.87 o 
  -4  -9   2        5.35        4.40      2.71 o 
  -3  -9   2       70.24       56.78      6.04 o 
  -2  -9   2      349.39      369.97     17.17 o 
  -1  -9   2      129.87      108.43      5.45 o 
   0  -9   2       64.94       60.16      4.31 o 
   1  -9   2      143.32      142.38      7.66 o 
   2  -9   2        0.10       -0.09      2.45 o 
   3  -9   2       36.19       45.37      7.34 o 
   4  -9   2        3.37        1.12      4.15 o 
   5  -9   2      119.95       97.32     20.08 o 
   6  -9   2       35.08       45.25      7.56 o 
   7  -9   2       38.23       45.70      5.98 o 
  -9  -8   2        0.52        2.48      6.54 o 
  -8  -8   2       78.99       44.68     11.51 o 
  -7  -8   2       47.91       57.64      9.67 o 
  -6  -8   2      153.04      135.77      8.79 o 
  -5  -8   2        3.14        5.26      2.56 o 
  -4  -8   2      507.43      510.59     14.61 o 
  -3  -8   2      403.75      368.75     11.04 o 
  -2  -8   2      142.35      167.51     10.01 o 
  -1  -8   2      150.34      159.63      6.63 o 
   0  -8   2       84.29       97.72      4.80 o 
   1  -8   2      334.46      336.63      8.77 o 
   2  -8   2      228.24      222.15      9.47 o 
   3  -8   2       98.00      103.91      7.98 o 
   4  -8   2      219.34      200.41     15.68 o 
   5  -8   2       79.17       73.72      9.27 o 
   6  -8   2       65.13       59.40      7.92 o 
   7  -8   2       52.25       44.45     14.44 o 
   8  -8   2        1.00       -4.06      7.45 o 
  -9  -7   2       22.37       20.31      7.67 o 
  -8  -7   2       59.39       53.25     11.06 o 
  -7  -7   2       79.93       81.93     13.94 o 
  -6  -7   2       73.59       75.14      8.73 o 
  -5  -7   2      106.54      109.32      7.62 o 
  -4  -7   2      516.59      534.55     16.14 o 
  -3  -7   2       24.22       20.83      2.84 o 
  -2  -7   2      385.21      400.06     10.14 o 
  -1  -7   2     1090.28     1068.24     20.69 o 
   0  -7   2      290.00      278.42      6.73 o 
   1  -7   2        3.78        1.75      1.33 o 
   2  -7   2       76.95       64.52      4.27 o 
   3  -7   2      235.56      227.40     13.17 o 
   4  -7   2       56.39       43.20      5.25 o 
   5  -7   2     1543.57     1518.52     38.84 o 
   6  -7   2        2.51        0.63      3.16 o 
   7  -7   2       12.35       13.76      9.03 o 
   8  -7   2        1.86        0.45      8.12 o 
 -10  -6   2      120.20      107.40     13.76 o 
  -9  -6   2       93.23       93.64     12.86 o 
  -8  -6   2       13.29        7.53      4.00 o 
  -7  -6   2       64.63       61.57      7.30 o 
  -6  -6   2       15.90       15.98      4.56 o 
  -5  -6   2      152.13      136.97      7.14 o 
  -4  -6   2       28.74       29.79      2.43 o 
  -3  -6   2      579.80      568.13     13.92 o 
  -2  -6   2      204.13      178.47      6.02 o 
  -1  -6   2      316.79      347.73      8.20 o 
   0  -6   2      898.81      958.48     15.38 o 
   1  -6   2      295.97      298.22      6.87 o 
   2  -6   2       74.07       71.79      3.23 o 
   3  -6   2      532.41      513.39     12.43 o 
   4  -6   2      699.61      661.37     19.52 o 
   5  -6   2        8.00        5.54      2.64 o 
   6  -6   2        3.69        4.71      3.55 o 
   7  -6   2       58.08       48.29     12.86 o 
   8  -6   2       14.50       19.40      9.93 o 
   9  -6   2      135.88      120.04     20.08 o 
 -10  -5   2       67.63       56.64      8.80 o 
  -9  -5   2       18.57       30.16      5.26 o 
  -8  -5   2        0.31       -0.38      3.12 o 
  -7  -5   2      420.35      423.74     15.21 o 
  -6  -5   2       18.69       17.34      3.45 o 
  -5  -5   2     1082.56     1100.74     24.50 o 
  -4  -5   2      103.48       85.70      3.30 o 
  -3  -5   2       82.68       72.90      3.54 o 
  -2  -5   2      294.89      252.55      5.90 o 
  -1  -5   2      110.66      103.90      4.28 o 
   0  -5   2      111.59       99.02      3.71 o 
   1  -5   2       95.21       89.54      3.62 o 
   2  -5   2      477.73      464.48      9.25 o 
   3  -5   2       41.09       39.91      3.81 o 
   4  -5   2       15.98       14.54      2.86 o 
   5  -5   2       17.33       10.94      2.76 o 
   6  -5   2      136.63      131.67      4.67 o 
   7  -5   2       11.23       14.78      4.81 o 
   8  -5   2       11.78       10.61      7.90 o 
   9  -5   2       41.90       45.80     12.41 o 
  10  -5   2        1.64        3.84      7.67 o 
 -10  -4   2       56.62       58.67      7.45 o 
  -9  -4   2       51.94       45.99      6.24 o 
  -8  -4   2      190.59      176.27      9.36 o 
  -7  -4   2       24.20       15.86      2.94 o 
  -6  -4   2      340.89      324.48      9.72 o 
  -5  -4   2       22.61       20.94      2.72 o 
  -4  -4   2      707.73      671.58     14.45 o 
  -3  -4   2      236.93      209.66      5.09 o 
  -2  -4   2     2418.13     2473.35     33.81 o 
  -1  -4   2     1175.16     1286.46     17.87 o 
   0  -4   2      103.49       97.53      3.21 o 
   1  -4   2      896.07      859.17     13.28 o 
   2  -4   2     1365.91     1359.20     20.74 o 
   3  -4   2      477.06      496.26     12.93 o 
   4  -4   2     1726.40     1649.94     28.30 o 
   5  -4   2     1899.43     1929.97     38.88 o 
   6  -4   2       39.51       37.80      5.50 o 
   7  -4   2       92.80       93.31      8.81 o 
   8  -4   2        0.09        1.09      3.36 o 
   9  -4   2       10.36       13.76      7.45 o 
  10  -4   2       62.72       66.79     14.22 o 
 -10  -3   2      112.90      110.56     20.53 o 
  -9  -3   2       11.18       11.25      3.19 o 
  -8  -3   2       81.33       79.62      5.08 o 
  -7  -3   2       31.68       29.98      3.05 o 
  -6  -3   2       91.81       80.94      5.11 o 
  -5  -3   2        9.71       15.66      2.00 o 
  -4  -3   2     1507.24     1487.87     24.70 o 
  -3  -3   2      442.79      445.73      8.72 o 
  -2  -3   2      223.96      217.98      4.39 o 
  -1  -3   2      127.13      115.58      2.80 o 
   0  -3   2       70.27       60.65      2.06 o 
   1  -3   2      165.80      154.03      3.53 o 
   2  -3   2      304.87      320.92      5.68 o 
   3  -3   2     1485.73     1437.87     22.91 o 
   4  -3   2       18.69       34.38      2.35 o 
   5  -3   2      263.98      257.97      6.95 o 
   6  -3   2       23.82       19.97      4.01 o 
   7  -3   2       35.84       29.29     11.85 o 
   8  -3   2       15.08       16.54      4.34 o 
   9  -3   2      538.01      572.90     36.33 o 
  10  -3   2       10.94       16.92      8.35 o 
 -10  -2   2       61.03       57.54     14.89 o 
  -9  -2   2        1.46        0.01      4.55 o 
  -8  -2   2      180.78      153.83     34.75 o 
  -7  -2   2      166.87      161.08     12.44 o 
  -6  -2   2      492.45      514.97     11.76 o 
  -5  -2   2     1191.07     1200.92     21.57 o 
  -4  -2   2      804.30      828.79     13.17 o 
  -3  -2   2      772.88      675.84     10.55 o 
  -2  -2   2      313.42      287.32      4.37 o 
  -1  -2   2       79.42       68.99      1.89 o 
   0  -2   2      452.92      441.24      6.15 o 
   1  -2   2      904.50      955.26     20.11 o 
   2  -2   2      265.98      317.18     12.82 o 
   3  -2   2     1993.87     2110.17     32.24 o 
   4  -2   2     1351.23     1531.91     22.54 o 
   5  -2   2      589.62      591.16     26.40 o 
   6  -2   2      224.33      217.05      9.00 o 
   7  -2   2       90.67      104.23      8.21 o 
   8  -2   2       26.53       25.91      5.91 o 
   9  -2   2       35.37       26.40      7.67 o 
  10  -2   2       27.67       22.56      7.67 o 
  11  -2   2      170.40      157.04     18.28 o 
  -9  -1   2       52.07       45.46      8.38 o 
  -8  -1   2       49.12       57.47      8.93 o 
  -7  -1   2      121.10      116.33     15.01 o 
  -6  -1   2      106.28       93.85      9.40 o 
  -5  -1   2      384.10      350.04     10.03 o 
  -4  -1   2     5061.24     5138.07     77.56 o 
  -3  -1   2      310.18      322.67      5.77 o 
  -2  -1   2     2510.52     2425.85     29.69 o 
  -1  -1   2        3.61        0.34      0.32 o 
   0  -1   2     3332.54     3271.81     37.93 o 
   1  -1   2      491.81      485.16     10.25 o 
   2  -1   2    11020.60    15161.56    401.55 o 
   3  -1   2     7498.74     8883.70    315.83 o 
   4  -1   2       72.60       35.80      2.26 o 
   5  -1   2      461.74      462.99     10.22 o 
   6  -1   2        2.80        3.19      1.27 o 
   7  -1   2     1025.42     1039.79     31.24 o 
   8  -1   2      163.37      148.22      9.09 o 
   9  -1   2        0.25       -1.13      3.84 o 
  10  -1   2      311.42      300.78     21.44 o 
  11  -1   2        7.54        5.98      4.15 o 
  -8   0   2      278.50      291.89     15.24 o 
  -7   0   2      225.78      248.69     13.13 o 
  -6   0   2       42.24       29.39      3.81 o 
  -5   0   2      439.35      462.89     11.25 o 
  -4   0   2      270.59      263.50      6.59 o 
  -3   0   2     2185.57     2125.68     35.37 o 
  -2   0   2     1336.28     1315.58     15.95 o 
  -1   0   2     5695.89     5502.00     59.88 o 
   0   0   2      418.66      425.77      6.01 o 
   1   0   2      289.31      292.51      4.73 o 
   2   0   2     8528.80    12153.49    165.06 o 
   3   0   2     5806.16     6799.37    168.17 o 
   4   0   2      141.49      150.54      4.21 o 
   5   0   2      105.06      105.86      3.38 o 
   6   0   2       35.15       31.18      2.30 o 
   7   0   2      151.17      137.20      5.67 o 
   8   0   2      668.19      612.52     22.07 o 
   9   0   2      116.00      107.18     11.96 o 
  10   0   2        2.42        2.71      4.06 o 
  11   0   2        6.32        9.25      5.19 o 
 -10   1   2       38.30       38.36      6.54 o 
  -9   1   2        1.23        1.81      3.16 o 
  -8   1   2      650.00      618.29     14.55 o 
  -7   1   2      320.70      300.70      8.17 o 
  -6   1   2      257.75      264.31      9.91 o 
  -5   1   2        0.08        0.25      0.74 o 
  -4   1   2     2300.98     2467.88     36.27 o 
  -3   1   2       21.87       18.23      1.23 o 
  -2   1   2     3071.69     3110.06     39.63 o 
  -1   1   2      608.44      616.60      9.14 o 
   0   1   2     6669.79     6606.86     75.04 o 
   1   1   2     4515.50     4624.50     67.50 o 
   2   1   2       63.76       63.90      1.84 o 
   3   1   2      398.63      390.33     14.27 o 
   4   1   2       56.68       63.23      3.00 o 
   5   1   2      619.05      644.84     10.25 o 
   6   1   2      179.05      166.72      4.22 o 
   7   1   2       85.80       74.63      3.30 o 
   8   1   2      405.62      387.29     15.71 o 
   9   1   2       10.41        7.67      4.06 o 
  10   1   2       81.09       82.81     10.38 o 
  11   1   2        1.14        3.61      4.29 o 
 -10   2   2       17.65        8.57      5.19 o 
  -9   2   2       78.14       69.95      9.93 o 
  -8   2   2      198.41      183.77     10.58 o 
  -7   2   2      556.19      548.19     13.15 o 
  -6   2   2      391.33      355.00      9.18 o 
  -5   2   2      579.36      527.57     11.54 o 
  -4   2   2      669.27      685.97     13.27 o 
  -3   2   2      154.52      169.04      3.57 o 
  -2   2   2      134.98      141.19      2.51 o 
  -1   2   2      429.51      427.48      5.81 o 
   0   2   2      454.88      483.70      7.31 o 
   1   2   2    14853.14    15241.77    254.83 o 
   2   2   2      345.91      322.55      8.89 o 
   3   2   2     2140.19     2105.94     33.56 o 
   4   2   2      469.36      409.64      8.70 o 
   5   2   2      276.18      269.53      5.70 o 
   6   2   2      486.35      465.95     10.14 o 
   7   2   2      128.90      119.76      5.39 o 
   8   2   2      210.44      191.64      9.22 o 
   9   2   2       11.57       11.06      4.51 o 
  10   2   2      367.49      332.14     20.53 o 
  11   2   2       71.10       58.67      8.57 o 
 -10   3   2        0.48       -3.38      4.29 o 
  -9   3   2        0.28        4.06      4.96 o 
  -8   3   2        8.37        7.90      5.19 o 
  -7   3   2       23.68       20.24      4.48 o 
  -6   3   2       12.01        7.15      2.33 o 
  -5   3   2      140.17      131.21      5.14 o 
  -4   3   2     2635.08     2577.35     46.66 o 
  -3   3   2     1234.16     1299.40     16.07 o 
  -2   3   2     1584.89     1627.83     20.49 o 
  -1   3   2       19.73       20.19      1.19 o 
   0   3   2      930.34      940.90     14.36 o 
   1   3   2     7888.38     8175.15    162.25 o 
   2   3   2     5297.68     5661.97     75.55 o 
   3   3   2      427.61      429.65      6.54 o 
   4   3   2      210.68      217.29      5.51 o 
   5   3   2      287.07      282.99      6.90 o 
   6   3   2       41.59       38.29      2.69 o 
   7   3   2      279.02      273.69      8.88 o 
   8   3   2     3153.49     3162.64     86.87 o 
   9   3   2      121.11      114.40     11.28 o 
  10   3   2      353.17      346.36     21.44 o 
  11   3   2       93.19       81.91     10.38 o 
 -10   4   2       16.75       23.02      8.35 o 
  -9   4   2       11.75       21.66      8.12 o 
  -8   4   2        0.10        1.35      4.74 o 
  -7   4   2      315.43      318.10     15.02 o 
  -6   4   2     1622.51     1590.84     46.07 o 
  -5   4   2      394.73      387.11     14.68 o 
  -4   4   2     2008.92     1964.03     29.00 o 
  -3   4   2      531.87      574.10      8.90 o 
  -2   4   2        0.76       -0.17      0.66 o 
  -1   4   2      125.53      143.68      3.93 o 
   0   4   2      384.41      322.28      7.21 o 
   1   4   2       98.65      101.79      4.08 o 
   2   4   2      738.59      752.49     12.33 o 
   3   4   2      304.11      314.68      5.70 o 
   4   4   2      500.13      465.22      9.20 o 
   5   4   2      305.23      321.64      8.55 o 
   6   4   2      347.62      356.67      9.58 o 
   7   4   2      338.52      339.89     17.68 o 
   8   4   2      168.63      135.75      8.46 o 
   9   4   2      268.16      258.58     18.28 o 
  10   4   2       47.56       50.77      8.80 o 
  11   4   2        2.08        4.51      4.51 o 
  -9   5   2       25.91       18.73      9.48 o 
  -8   5   2      213.80      211.88     23.69 o 
  -7   5   2        4.76       -1.13      4.74 o 
  -6   5   2      131.77      134.55     10.29 o 
  -5   5   2     4056.63     4122.17    107.30 o 
  -4   5   2      317.36      316.55      7.57 o 
  -3   5   2     1035.35     1043.07     14.99 o 
  -2   5   2      441.75      439.32      7.93 o 
  -1   5   2      214.97      206.18      5.17 o 
   0   5   2     1273.49     1190.79     21.45 o 
   1   5   2     1367.64     1329.42     23.54 o 
   2   5   2     1590.37     1571.07     23.98 o 
   3   5   2     1794.23     1898.98     29.68 o 
   4   5   2      161.48      160.55      4.62 o 
   5   5   2      140.83      124.72      5.86 o 
   6   5   2     1653.08     1623.33     34.99 o 
   7   5   2      219.84      196.21     10.52 o 
   8   5   2      226.58      226.35     13.52 o 
   9   5   2       53.16       76.27     11.51 o 
  10   5   2       33.60       32.94      8.12 o 
  11   5   2        1.34       -4.51      4.51 o 
  -9   6   2       34.59       23.92     10.38 o 
  -8   6   2      275.32      317.93     31.82 o 
  -7   6   2        2.57       -2.93      5.42 o 
  -6   6   2      207.41      152.53     19.86 o 
  -5   6   2      197.08      209.09      7.15 o 
  -4   6   2      474.15      491.09     15.10 o 
  -3   6   2      121.41      101.80      4.60 o 
  -2   6   2        0.14       -0.94      0.94 o 
  -1   6   2      863.88      795.33     14.82 o 
   0   6   2      472.80      527.62     11.53 o 
   1   6   2     3509.89     3505.71     62.29 o 
   2   6   2     2323.51     2363.93     37.43 o 
   3   6   2      144.72      138.08      5.64 o 
   4   6   2      801.04      776.12     15.18 o 
   5   6   2      516.18      500.84     10.29 o 
   6   6   2       14.09       12.33      3.07 o 
   7   6   2      562.09      521.17     17.27 o 
   8   6   2      286.05      282.73     17.07 o 
   9   6   2       31.50       22.11      7.22 o 
  10   6   2       15.20        4.06      6.77 o 
  -8   7   2        1.12        4.51      7.90 o 
  -7   7   2       28.49       30.24     11.28 o 
  -6   7   2      101.31       85.07     16.47 o 
  -5   7   2     1127.86     1066.67     31.81 o 
  -4   7   2       56.67       56.83      7.33 o 
  -3   7   2      229.64      256.74      9.33 o 
  -2   7   2      437.96      472.64     12.27 o 
  -1   7   2       61.42       62.57      4.10 o 
   0   7   2      481.33      493.99     12.42 o 
   1   7   2       44.58       44.94      4.11 o 
   2   7   2      419.22      433.53      9.97 o 
   3   7   2     1297.43     1236.52     23.16 o 
   4   7   2      227.52      240.02     12.50 o 
   5   7   2       14.64       17.00      2.07 o 
   6   7   2       20.33       26.89      3.58 o 
   7   7   2        2.07        6.29      4.40 o 
   8   7   2        3.33        1.42      4.33 o 
   9   7   2        2.96        6.09      6.32 o 
  10   7   2      123.84      136.74     18.05 o 
  -8   8   2        0.05        1.58      8.35 o 
  -7   8   2      233.39      294.68     32.94 o 
  -6   8   2       93.54      107.08      6.79 o 
  -5   8   2      181.30      174.78     12.98 o 
  -4   8   2      363.27      376.44     15.69 o 
  -3   8   2        7.57        4.68      2.38 o 
  -2   8   2        7.07        5.44      2.60 o 
  -1   8   2      329.78      336.41     10.51 o 
   0   8   2      734.75      735.88     17.31 o 
   1   8   2       61.40       55.78      4.45 o 
   2   8   2       48.47       45.93      3.94 o 
   3   8   2       69.34       72.15      5.66 o 
   4   8   2        0.42       -0.73      1.59 o 
   5   8   2       14.99       17.28      2.94 o 
   6   8   2       63.17       64.26     12.46 o 
   7   8   2        3.96        4.21      4.55 o 
   8   8   2       17.68       14.22      8.12 o 
   9   8   2       85.88       88.00     15.34 o 
  -7   9   2        9.38        4.29      9.03 o 
  -6   9   2        1.67        7.83      5.19 o 
  -5   9   2        4.73        9.66      6.09 o 
  -4   9   2       32.41       33.25      6.87 o 
  -3   9   2      226.66      220.42     16.12 o 
  -2   9   2      365.06      370.23     27.59 o 
  -1   9   2      181.99      177.11      8.77 o 
   0   9   2      246.49      233.09     11.92 o 
   1   9   2      653.73      687.66     15.73 o 
   2   9   2       11.21       11.25      2.57 o 
   3   9   2       11.47       13.12      3.73 o 
   4   9   2      493.70      476.67     22.49 o 
   5   9   2      104.43      107.20      8.95 o 
   6   9   2       82.28       80.11     10.42 o 
   7   9   2      610.29      635.69     22.42 o 
   8   9   2       66.61      106.95     18.28 o 
   9   9   2        3.19        6.09      8.80 o 
  -6  10   2        0.27        5.30      3.95 o 
  -5  10   2        5.54        4.57      4.64 o 
  -4  10   2       51.22       46.99      8.68 o 
  -3  10   2       87.82      125.18     16.87 o 
  -2  10   2        7.40        6.20      3.41 o 
  -1  10   2       43.66       43.56      7.02 o 
   0  10   2       25.58       23.86      4.30 o 
   1  10   2       28.52       38.36      4.98 o 
   2  10   2      218.28      199.47     10.62 o 
   3  10   2      212.98      205.83     12.99 o 
   4  10   2       10.40        7.78      3.29 o 
   5  10   2       33.83       37.75      5.17 o 
   6  10   2       50.76       77.17      6.03 o 
   7  10   2        0.55        3.09      5.75 o 
   8  10   2        0.02        1.58      7.90 o 
  -5  11   2        2.54       -0.89      4.67 o 
  -4  11   2       10.01        7.58      6.02 o 
  -3  11   2        0.58        5.19      7.45 o 
  -2  11   2        0.14        0.42      4.14 o 
  -1  11   2       51.04       62.91     12.18 o 
   0  11   2       30.29       27.67      7.09 o 
   1  11   2        6.69        9.47      6.32 o 
   2  11   2       11.54       13.64      8.11 o 
   3  11   2       16.76       15.21      9.49 o 
   4  11   2        0.12       -3.12      3.12 o 
   5  11   2        6.37        6.28      4.10 o 
   6  11   2       62.86       74.69      7.07 o 
   7  11   2        1.63       -5.42      7.45 o 
  -4  12   2        2.21       -0.90      6.77 o 
  -3  12   2       21.86       25.72     10.15 o 
  -2  12   2       71.33       98.88     12.44 o 
  -1  12   2        1.71        8.76      6.09 o 
   0  12   2       40.37       62.63     10.53 o 
   1  12   2       10.22        9.66      5.90 o 
   2  12   2       37.86       26.76      7.82 o 
   3  12   2       77.68      100.14     12.78 o 
   4  12   2      350.91      370.05     18.79 o 
   5  12   2        1.82       -0.66      3.86 o 
   6  12   2       51.77       50.92     17.71 o 
  -1  13   2       46.76       55.44     14.55 o 
   0  13   2       53.27       46.78      7.70 o 
   1  13   2        9.93       19.40     10.83 o 
   2  13   2      222.81      211.98     19.23 o 
   3  13   2        0.41       -4.66      4.66 o 
   4  13   2        3.22        1.13      6.77 o 
  -4 -12   3       28.65       33.60     17.37 o 
  -3 -12   3       43.78       42.77     18.05 o 
  -2 -12   3       14.70       11.60      7.90 o 
  -1 -12   3       32.42       31.46      8.43 o 
   0 -12   3       14.50       15.57      9.25 o 
   1 -12   3       30.65       33.81      9.15 o 
   2 -12   3       30.50       24.14     11.73 o 
  -6 -11   3       77.73       88.00     19.18 o 
  -5 -11   3        3.77        3.59      3.92 o 
  -4 -11   3        2.38        3.39      3.78 o 
  -3 -11   3       10.62       -0.09      3.44 o 
  -2 -11   3       66.06       67.14     10.28 o 
  -1 -11   3       18.08       20.85      6.91 o 
   0 -11   3      315.90      265.93     20.57 o 
   1 -11   3       68.64       59.77     20.53 o 
   2 -11   3       24.55        8.12      7.22 o 
   3 -11   3       34.00       53.03     13.31 o 
   4 -11   3        0.26        2.93      6.54 o 
  -7 -10   3      241.99      295.62     16.11 o 
  -6 -10   3      138.02      177.40     17.71 o 
  -5 -10   3       20.96       21.89      4.19 o 
  -4 -10   3      187.65      183.89     11.17 o 
  -3 -10   3      105.96      123.60      9.32 o 
  -2 -10   3       38.51       37.01      4.88 o 
  -1 -10   3      750.80      757.77     27.06 o 
   0 -10   3      202.36      213.54     12.60 o 
   1 -10   3        0.22       -3.10      3.10 o 
   2 -10   3       13.52        6.14      7.78 o 
   3 -10   3        3.55        6.69      5.08 o 
   4 -10   3       31.52       31.14      9.70 o 
   5 -10   3      325.85      383.35     23.08 o 
   6 -10   3       55.56       46.26     18.84 o 
  -8  -9   3        0.07        9.93      9.03 o 
  -7  -9   3       14.61       11.38      3.69 o 
  -6  -9   3      250.91      255.57     15.69 o 
  -5  -9   3      218.53      243.15     10.55 o 
  -4  -9   3        0.11        0.19      2.89 o 
  -3  -9   3      181.19      187.16      9.94 o 
  -2  -9   3        2.84        3.73      2.61 o 
  -1  -9   3      267.98      272.75     10.57 o 
   0  -9   3      194.00      185.44      8.85 o 
   1  -9   3      156.95      168.38      9.11 o 
   2  -9   3       10.18       15.90      4.45 o 
   3  -9   3      531.59      522.17     27.02 o 
   4  -9   3      487.21      486.66     20.24 o 
   5  -9   3      332.01      317.07     16.66 o 
   6  -9   3      151.93      121.64     12.48 o 
   7  -9   3        8.95        7.57      4.34 o 
  -8  -8   3        0.50       -3.16      6.09 o 
  -7  -8   3       14.56       16.25      7.90 o 
  -6  -8   3        0.03        2.68      3.36 o 
  -5  -8   3      151.46      150.44      7.68 o 
  -4  -8   3       19.74       13.39      2.88 o 
  -3  -8   3        5.45        5.65      2.11 o 
  -2  -8   3        0.28       -1.59      1.59 o 
  -1  -8   3      350.78      340.24      8.81 o 
   0  -8   3        4.89        4.12      1.85 o 
   1  -8   3      150.54      141.81      7.21 o 
   2  -8   3        6.45        4.47      2.22 o 
   3  -8   3       74.18       76.87      7.05 o 
   4  -8   3       17.43       11.03      3.91 o 
   5  -8   3        0.36       -1.59      3.13 o 
   6  -8   3        5.00        3.98     10.04 o 
   7  -8   3        2.81        0.15      2.96 o 
   8  -8   3      123.61      149.37     24.82 o 
  -9  -7   3        0.20        3.16      5.42 o 
  -8  -7   3        3.51        2.03      5.42 o 
  -7  -7   3      409.43      373.41     34.46 o 
  -6  -7   3       40.99       27.93      5.30 o 
  -5  -7   3       23.46       32.84      5.63 o 
  -4  -7   3      162.04      149.59      6.35 o 
  -3  -7   3       33.27       24.85      3.00 o 
  -2  -7   3     1010.52     1083.27     21.42 o 
  -1  -7   3      175.51      175.65      6.32 o 
   0  -7   3        8.98       10.47      1.86 o 
   1  -7   3      327.25      291.79      7.36 o 
   2  -7   3      388.95      424.69     10.68 o 
   3  -7   3       22.53       21.31      3.75 o 
   4  -7   3      228.61      236.47     10.84 o 
   5  -7   3      245.26      254.24     15.20 o 
   6  -7   3      169.81      158.78     12.40 o 
   7  -7   3      119.91      143.28     21.89 o 
   8  -7   3       33.46       25.50     11.06 o 
  -9  -6   3      116.65      119.14     14.89 o 
  -8  -6   3       46.34       34.05      6.04 o 
  -7  -6   3        0.09       -2.85      2.85 o 
  -6  -6   3     1070.82     1137.78     31.85 o 
  -5  -6   3      716.79      689.86     16.58 o 
  -4  -6   3      385.88      335.48      7.84 o 
  -3  -6   3        0.27       25.87      2.84 o 
  -2  -6   3        0.04        0.47      1.27 o 
  -1  -6   3      129.67      130.09      4.76 o 
   0  -6   3     1462.34     1388.65     22.38 o 
   1  -6   3     1430.48     1431.63     22.86 o 
   2  -6   3      394.59      418.62     10.82 o 
   3  -6   3       21.94       21.69      2.52 o 
   4  -6   3      403.63      372.46     16.02 o 
   5  -6   3       92.31       91.76      7.04 o 
   6  -6   3       13.80       19.93      3.70 o 
   7  -6   3      156.95      129.29     19.86 o 
   8  -6   3       18.20       24.59     10.15 o 
   9  -6   3        6.66       15.12     10.15 o 
 -10  -5   3        4.20        4.96      4.96 o 
  -9  -5   3       87.90       92.96     11.96 o 
  -8  -5   3      110.99       94.98      8.83 o 
  -7  -5   3        0.18       -0.33      2.35 o 
  -6  -5   3       47.27       53.24      5.04 o 
  -5  -5   3      158.69      155.66      6.36 o 
  -4  -5   3       28.75       37.65      2.02 o 
  -3  -5   3       83.02       87.38      3.73 o 
  -2  -5   3      140.91      141.85      4.97 o 
  -1  -5   3     1314.86     1390.66     19.73 o 
   0  -5   3       14.95       11.34      1.55 o 
   1  -5   3        2.94       -0.37      0.93 o 
   2  -5   3      209.66      218.17      5.61 o 
   3  -5   3     1155.02     1132.92     20.79 o 
   4  -5   3       68.94       81.01      4.75 o 
   5  -5   3      224.41      218.97     10.06 o 
   6  -5   3       71.85       59.53      5.00 o 
   7  -5   3        0.37       -1.41      3.41 o 
   8  -5   3       59.62       67.01     14.44 o 
   9  -5   3       77.63       97.70     17.83 o 
 -10  -4   3       47.43       45.58      7.45 o 
  -9  -4   3       92.57      105.90      9.63 o 
  -8  -4   3        0.53        2.81      2.48 o 
  -7  -4   3      129.22      151.51      8.50 o 
  -6  -4   3        3.95        2.78      1.95 o 
  -5  -4   3      484.36      469.87     12.14 o 
  -4  -4   3      440.79      398.04      9.35 o 
  -3  -4   3      338.29      337.98      6.77 o 
  -2  -4   3      772.81      790.89     12.02 o 
  -1  -4   3       93.97      115.06      3.36 o 
   0  -4   3        7.66        7.90      1.20 o 
   1  -4   3      279.75      272.88      5.58 o 
   2  -4   3     1859.81     1821.74     27.11 o 
   3  -4   3      483.59      537.62     10.32 o 
   4  -4   3       23.39       24.93      1.94 o 
   5  -4   3        8.13        6.01      1.83 o 
   6  -4   3      111.34       87.56      8.29 o 
   7  -4   3      808.24      734.43     26.15 o 
   8  -4   3       22.92       30.01      9.70 o 
   9  -4   3        6.00       10.83      7.45 o 
  10  -4   3       11.82        7.90      7.67 o 
 -10  -3   3       25.53       24.82      4.74 o 
  -9  -3   3        0.98        0.06      2.69 o 
  -8  -3   3      134.52      141.86      8.44 o 
  -7  -3   3     1126.27     1113.74     23.62 o 
  -6  -3   3      623.42      573.62     13.76 o 
  -5  -3   3      221.31      235.49      7.41 o 
  -4  -3   3        0.48        0.80      0.88 o 
  -3  -3   3     1957.39     2005.69     26.61 o 
  -2  -3   3      166.84      152.54      4.37 o 
  -1  -3   3     6205.49     6260.56     71.86 o 
   0  -3   3     8370.22     8638.03    103.31 o 
   1  -3   3      236.40      211.97      3.98 o 
   2  -3   3     2676.51     2870.15     37.19 o 
   3  -3   3      106.31      139.39      5.63 o 
   4  -3   3      332.51      317.52      6.05 o 
   5  -3   3       12.52       10.79      1.99 o 
   6  -3   3     1354.78     1338.64     39.52 o 
   7  -3   3        1.91       -0.23      2.63 o 
   8  -3   3        0.41       -3.19      3.48 o 
   9  -3   3        2.57        7.45      6.77 o 
  10  -3   3      144.28      184.12     21.66 o 
 -10  -2   3        6.50       10.15      9.48 o 
  -9  -2   3        0.89        8.57      7.90 o 
  -8  -2   3       72.89       76.14      5.43 o 
  -7  -2   3       12.47       17.79      2.23 o 
  -6  -2   3       28.55       27.65      2.06 o 
  -5  -2   3       90.58       90.99      3.47 o 
  -4  -2   3      150.60      160.29      4.00 o 
  -3  -2   3       49.35       45.63      2.44 o 
  -2  -2   3      828.29      733.92      9.66 o 
  -1  -2   3      137.74      142.15      2.65 o 
   0  -2   3      167.75      170.94      3.30 o 
   1  -2   3     1703.71     1681.17     21.25 o 
   2  -2   3      427.05      447.89      8.55 o 
   3  -2   3      860.49      917.81     27.57 o 
   4  -2   3      194.26      196.11      8.15 o 
   5  -2   3       38.89       37.35      4.01 o 
   6  -2   3      601.03      592.49     22.70 o 
   7  -2   3      203.69      190.02     11.76 o 
   8  -2   3      253.59      277.80     36.44 o 
   9  -2   3      513.20      441.35     29.56 o 
  10  -2   3      174.70      152.98     17.60 o 
  -9  -1   3      191.12      176.68     23.47 o 
  -8  -1   3      216.10      200.54     16.25 o 
  -7  -1   3        1.11       -0.80      1.05 o 
  -6  -1   3     1079.03     1025.48     24.76 o 
  -5  -1   3      933.87      970.05     21.18 o 
  -4  -1   3     1338.79     1295.95     19.34 o 
  -3  -1   3      376.74      400.06      6.06 o 
  -2  -1   3      905.65      820.96      9.70 o 
  -1  -1   3        7.22        2.70      0.67 o 
   0  -1   3     1210.56     1204.10     14.79 o 
   1  -1   3     1067.80     1038.28     14.06 o 
   2  -1   3     2736.61     3163.81     96.95 o 
   3  -1   3     1382.92     2034.24     81.31 o 
   4  -1   3       79.39       85.82      4.87 o 
   5  -1   3       10.45        4.50      1.09 o 
   6  -1   3       14.97       18.29      2.30 o 
   7  -1   3      929.48      894.11     27.74 o 
   8  -1   3       22.17       23.30      7.11 o 
   9  -1   3       71.62       85.07     11.96 o 
  10  -1   3       18.11       19.37      6.21 o 
  11  -1   3       15.48       17.37      7.67 o 
  -8   0   3      413.39      393.66     12.91 o 
  -7   0   3     1429.98     1385.09     29.80 o 
  -6   0   3      149.94      143.88      5.04 o 
  -5   0   3       63.68       51.64      2.58 o 
  -4   0   3      114.84      109.00      3.48 o 
  -3   0   3      100.20      104.92      2.94 o 
  -2   0   3     4175.45     3931.31     47.71 o 
  -1   0   3     8093.72     7679.39     91.70 o 
   0   0   3     3688.55     3704.30     44.90 o 
   1   0   3       70.77       65.29      1.91 o 
   2   0   3      265.28      341.80     19.85 o 
   3   0   3      150.31      221.11      4.07 o 
   4   0   3     1483.52     2048.78     44.25 o 
   5   0   3     1304.43     1270.08     31.28 o 
   6   0   3        8.33       10.21      1.62 o 
   7   0   3        3.04        3.18      2.83 o 
   8   0   3       51.09       52.22      5.17 o 
   9   0   3      101.13       95.75      8.77 o 
  10   0   3       16.72       15.34      6.54 o 
  11   0   3       84.00      107.18     13.99 o 
 -10   1   3      158.21      143.28     11.73 o 
  -9   1   3      129.43      126.13     10.61 o 
  -8   1   3       37.24       29.96      4.14 o 
  -7   1   3       35.80       35.57      3.58 o 
  -6   1   3        0.33        0.41      1.14 o 
  -5   1   3        4.26        4.19      1.05 o 
  -4   1   3       32.87       29.58      1.78 o 
  -3   1   3     5991.67     6098.33     85.81 o 
  -2   1   3      123.38       96.08      2.40 o 
  -1   1   3     1497.94     1526.09     20.69 o 
   0   1   3       39.30       32.75      1.19 o 
   1   1   3      102.78      108.29      2.45 o 
   2   1   3      942.06      979.63     18.33 o 
   3   1   3       23.29       22.08      1.21 o 
   4   1   3     1020.00     1124.91     42.68 o 
   5   1   3     2645.08     3144.24    108.91 o 
   6   1   3      155.57      147.16      4.31 o 
   7   1   3      627.49      617.00     14.12 o 
   8   1   3      495.03      489.99     25.40 o 
   9   1   3     1032.06      935.05     48.06 o 
  10   1   3       10.65        7.90      5.19 o 
  11   1   3       11.71        4.51      5.19 o 
 -10   2   3       10.06        4.96      4.74 o 
  -9   2   3      381.18      416.76     25.72 o 
  -8   2   3      377.94      397.80     24.37 o 
  -7   2   3       39.91       29.97      3.41 o 
  -6   2   3       66.52       73.17      3.81 o 
  -5   2   3       98.49      102.40      4.11 o 
  -4   2   3      466.04      450.53      9.40 o 
  -3   2   3      591.11      683.79     10.51 o 
  -2   2   3     3502.51     3489.25     41.89 o 
  -1   2   3      125.65      113.33      2.65 o 
   0   2   3      119.94      113.35      2.33 o 
   1   2   3      270.42      279.91      5.23 o 
   2   2   3     1235.49     1428.65     28.80 o 
   3   2   3       12.57        5.10      0.75 o 
   4   2   3       76.42       89.48      4.25 o 
   5   2   3        1.37        1.95      0.99 o 
   6   2   3      138.98      116.04      4.69 o 
   7   2   3       88.77       88.98      5.34 o 
   8   2   3      506.66      480.74     22.20 o 
   9   2   3      180.22      173.74     15.79 o 
  10   2   3      102.49       93.87     11.51 o 
  11   2   3        0.29       -0.45      4.29 o 
 -10   3   3      103.96      109.44     14.44 o 
  -9   3   3       14.08       29.11      7.90 o 
  -8   3   3      295.12      331.92     23.02 o 
  -7   3   3       92.42       77.95     11.62 o 
  -6   3   3       14.70       35.93      6.64 o 
  -5   3   3       12.85       12.47      1.83 o 
  -4   3   3     1089.05     1109.95     18.47 o 
  -3   3   3      449.33      482.75      6.88 o 
  -2   3   3      245.86      192.83      3.45 o 
  -1   3   3     7477.18     7418.11     92.44 o 
   0   3   3      156.67      196.02      4.19 o 
   1   3   3     5984.90     6089.10     84.88 o 
   2   3   3     1236.64     1390.53     20.82 o 
   3   3   3      867.84      964.11     13.12 o 
   4   3   3      612.21      621.46      9.67 o 
   5   3   3     1971.46     1890.89     30.48 o 
   6   3   3        5.69        9.47      1.69 o 
   7   3   3        6.89        7.56      2.23 o 
   8   3   3      508.85      489.91     22.31 o 
   9   3   3       15.98       16.25      5.42 o 
  10   3   3      161.62      126.58     13.54 o 
  11   3   3       16.61       12.86      5.64 o 
 -10   4   3       73.20       86.19     14.44 o 
  -9   4   3       99.20      117.56     16.25 o 
  -8   4   3      194.20      167.42     19.18 o 
  -7   4   3      142.33      147.12     17.60 o 
  -6   4   3     1113.26     1093.39     33.67 o 
  -5   4   3      708.40      722.10     17.58 o 
  -4   4   3      292.48      288.89      5.34 o 
  -3   4   3      967.38      967.33     13.12 o 
  -2   4   3      289.28      253.39      4.89 o 
  -1   4   3       17.56       14.62      1.23 o 
   0   4   3      331.54      311.27      6.63 o 
   1   4   3        2.66        3.77      1.20 o 
   2   4   3      114.07      116.58      3.98 o 
   3   4   3      623.98      646.08     10.47 o 
   4   4   3      259.94      258.38      5.69 o 
   5   4   3      303.92      297.01      8.06 o 
   6   4   3      711.88      680.60     16.64 o 
   7   4   3      361.16      355.96     12.72 o 
   8   4   3      510.66      486.94     18.64 o 
   9   4   3      213.81      204.43     16.70 o 
  10   4   3        2.15       -4.06      4.06 o 
  11   4   3       16.39       14.22      6.32 o 
  -9   5   3        5.36       -2.48      5.87 o 
  -8   5   3       32.41       20.76      9.03 o 
  -7   5   3       68.26       44.90     11.06 o 
  -6   5   3      932.29      901.26     37.23 o 
  -5   5   3      241.70      243.56     12.65 o 
  -4   5   3      280.57      275.99      6.83 o 
  -3   5   3     1062.43     1070.56     16.21 o 
  -2   5   3      128.62      128.30      3.89 o 
  -1   5   3       74.11       96.25      3.75 o 
   0   5   3      237.01      241.02      5.91 o 
   1   5   3      199.56      224.11      6.12 o 
   2   5   3     2054.57     2094.78     35.63 o 
   3   5   3     1266.79     1328.35     22.07 o 
   4   5   3       57.65       54.80      2.82 o 
   5   5   3      113.42       96.80      3.90 o 
   6   5   3      804.68      793.51     28.55 o 
   7   5   3      827.66      811.40     30.35 o 
   8   5   3        1.08        8.30      3.79 o 
   9   5   3      163.50      160.88     17.37 o 
  10   5   3       18.23       18.50      6.99 o 
  11   5   3        9.94       12.41      6.54 o 
  -9   6   3       86.34      114.85     19.18 o 
  -8   6   3      369.93      384.49     31.36 o 
  -7   6   3       82.34       77.85     15.12 o 
  -6   6   3       30.83       76.94     14.22 o 
  -5   6   3      136.82      127.98      4.85 o 
  -4   6   3       19.53       20.38      3.28 o 
  -3   6   3      348.62      379.25     11.05 o 
  -2   6   3      924.98      877.74     15.04 o 
  -1   6   3       21.43       23.98      2.45 o 
   0   6   3       19.18       21.46      2.22 o 
   1   6   3      500.48      549.52     11.97 o 
   2   6   3      694.72      713.36     14.58 o 
   3   6   3      161.34      177.05      5.85 o 
   4   6   3     1717.75     1637.29     28.47 o 
   5   6   3      423.54      412.99      9.26 o 
   6   6   3      122.96      115.10      7.95 o 
   7   6   3      143.59      121.60      8.36 o 
   8   6   3       18.25       11.06      6.09 o 
   9   6   3        1.73        2.48      5.87 o 
  10   6   3      314.98      278.66     23.02 o 
  -8   7   3       58.53       48.74     14.44 o 
  -7   7   3       13.96       -2.71      6.77 o 
  -6   7   3        4.92       -5.64      5.87 o 
  -5   7   3       70.67       70.16      7.11 o 
  -4   7   3     2260.42     2336.70     54.63 o 
  -3   7   3      229.58      207.77      8.21 o 
  -2   7   3       38.89       38.41      3.59 o 
  -1   7   3       94.86       99.25      5.12 o 
   0   7   3      163.72      160.23      6.66 o 
   1   7   3      137.51      138.66      9.17 o 
   2   7   3      831.25      817.98     16.84 o 
   3   7   3     1259.45     1270.03     23.71 o 
   4   7   3      456.99      433.63     11.46 o 
   5   7   3      105.43      104.79      5.58 o 
   6   7   3      410.18      393.20     12.28 o 
   7   7   3        3.81       14.70      4.88 o 
   8   7   3       12.50       11.28      7.22 o 
   9   7   3       84.32       66.56     13.09 o 
  10   7   3       27.18       33.17     10.38 o 
  -8   8   3       70.15       75.81     18.73 o 
  -7   8   3        8.87       13.99      9.70 o 
  -6   8   3       34.69       29.56     11.73 o 
  -5   8   3        5.40        3.26      3.31 o 
  -4   8   3      342.09      352.38     21.32 o 
  -3   8   3       39.63       40.53      4.37 o 
  -2   8   3        6.52       11.30      3.29 o 
  -1   8   3      108.32      120.76      7.44 o 
   0   8   3        0.23        1.64      1.71 o 
   1   8   3       50.69       49.93      4.33 o 
   2   8   3      189.98      185.44      8.94 o 
   3   8   3      479.80      451.88     13.65 o 
   4   8   3        3.44        3.33      2.07 o 
   5   8   3       10.78       12.26      2.75 o 
   6   8   3      385.32      397.68      9.99 o 
   7   8   3       32.87       32.66      7.09 o 
   8   8   3       21.67       29.56      9.70 o 
   9   8   3       91.20       85.52     15.34 o 
  -7   9   3       30.36       20.08     11.51 o 
  -6   9   3        5.44        5.89      5.42 o 
  -5   9   3        6.52       10.27      5.42 o 
  -4   9   3      363.51      369.67     20.77 o 
  -3   9   3       40.45       38.61      5.04 o 
  -2   9   3      346.16      361.26     16.42 o 
  -1   9   3       35.42       38.26      4.60 o 
   0   9   3        0.13        2.38      2.55 o 
   1   9   3       82.82       80.73      5.75 o 
   2   9   3       41.89       46.88      4.09 o 
   3   9   3      359.25      428.38     19.98 o 
   4   9   3       59.50       60.44      5.82 o 
   5   9   3       72.49       67.31      5.98 o 
   6   9   3        0.01       17.40      4.62 o 
   7   9   3      248.94      245.23     13.57 o 
   8   9   3       14.39        7.67      8.35 o 
   9   9   3      115.85      111.01     18.95 o 
  -6  10   3      214.36      233.33     18.73 o 
  -5  10   3       30.24       20.54      8.91 o 
  -4  10   3      315.65      324.59     20.29 o 
  -3  10   3      153.67      162.47     12.11 o 
  -2  10   3        0.34        0.64      3.50 o 
  -1  10   3       82.42       69.17      8.02 o 
   0  10   3       37.12       34.06      5.12 o 
   1  10   3        1.61       -0.07      2.58 o 
   2  10   3      277.15      323.84     15.05 o 
   3  10   3      189.94      186.23     10.17 o 
   4  10   3       99.25       96.01      8.34 o 
   5  10   3      476.80      460.94     16.00 o 
   6  10   3       35.24       26.68      4.16 o 
   7  10   3        1.68        3.91      4.37 o 
   8  10   3        1.05        5.64      8.80 o 
  -5  11   3        3.76        4.25      5.36 o 
  -4  11   3       53.12       42.75      9.11 o 
  -3  11   3       34.62       33.39     10.38 o 
  -2  11   3       79.04       84.07     10.85 o 
  -1  11   3        9.29       12.14      5.90 o 
   0  11   3       14.98        6.43      4.60 o 
   1  11   3       83.82       76.44     14.98 o 
   2  11   3       35.92       20.30      5.54 o 
   3  11   3        0.66       -0.52      3.06 o 
   4  11   3       20.40       17.13      4.94 o 
   5  11   3       92.27      130.01     10.76 o 
   6  11   3      102.90      107.38     12.49 o 
   7  11   3        9.60        9.03     10.61 o 
  -3  12   3       17.77       31.59     11.06 o 
  -2  12   3        0.46       -2.32      4.53 o 
  -1  12   3        7.80       11.73      8.80 o 
   0  12   3      252.06      255.50     20.34 o 
   1  12   3       18.52       20.31      9.93 o 
   2  12   3        1.61        3.38      5.26 o 
   3  12   3      119.58      138.79     14.74 o 
   4  12   3        6.92       17.01      8.92 o 
   5  12   3        0.79       -3.71      3.71 o 
   6  12   3       63.10       53.82      8.39 o 
  -1  13   3       13.52        3.41      6.06 o 
   0  13   3        0.69       -6.21      6.21 o 
   1  13   3       29.93       42.65     12.86 o 
   2  13   3       54.67       52.99     10.46 o 
   3  13   3        7.51        6.23      6.12 o 
   4  13   3        5.65       -1.81      6.54 o 
  -2 -12   4      147.96      177.91     24.14 o 
  -1 -12   4       33.49       45.19     13.31 o 
   0 -12   4      174.87      216.16     26.63 o 
   1 -12   4        3.16        2.26      5.81 o 
  -5 -11   4        0.05       -1.71      3.69 o 
  -4 -11   4       13.71       18.28      9.57 o 
  -3 -11   4       11.81       16.48      5.41 o 
  -2 -11   4       53.28       64.26     11.06 o 
  -1 -11   4       27.83       26.60      7.64 o 
   0 -11   4        0.35        7.92      6.10 o 
   1 -11   4      333.40      351.25     24.16 o 
   2 -11   4        7.57        3.61      7.90 o 
   3 -11   4       73.55       93.41     17.37 o 
   4 -11   4       25.79       22.34     10.15 o 
  -6 -10   4       52.82       69.03     12.86 o 
  -5 -10   4       20.52       13.54      3.77 o 
  -4 -10   4       41.27       52.34      6.84 o 
  -3 -10   4       24.38       20.84      4.45 o 
  -2 -10   4       16.33       23.61      4.83 o 
  -1 -10   4       53.67       75.58     11.15 o 
   0 -10   4       34.13       31.54      6.48 o 
   1 -10   4      606.38      655.80     24.79 o 
   2 -10   4        9.18        1.58      4.74 o 
   3 -10   4       79.18       64.08     13.76 o 
   4 -10   4       15.74       18.28      9.03 o 
   5 -10   4       94.43      104.70     16.70 o 
  -7  -9   4      242.20      223.16     27.08 o 
  -6  -9   4       58.24       62.40      9.36 o 
  -5  -9   4       17.77       13.66      3.01 o 
  -4  -9   4        0.00       -0.08      2.65 o 
  -3  -9   4      327.70      354.83     13.59 o 
  -2  -9   4      353.95      346.75     22.23 o 
  -1  -9   4      403.79      465.29     16.55 o 
   0  -9   4        0.34        4.77      2.73 o 
   1  -9   4      440.97      446.95     16.12 o 
   2  -9   4        0.01       -1.62      2.81 o 
   3  -9   4      274.65      272.87     24.03 o 
   4  -9   4      288.87      300.42     17.72 o 
   5  -9   4        4.24        6.07      5.09 o 
   6  -9   4        0.99        6.25      5.54 o 
  -8  -8   4        4.80       -2.71      7.22 o 
  -7  -8   4      117.10      119.59     18.28 o 
  -6  -8   4       45.08       46.50      6.11 o 
  -5  -8   4        5.00        6.57      3.29 o 
  -4  -8   4        0.03        0.91      2.13 o 
  -3  -8   4      106.60      104.84      8.14 o 
  -2  -8   4      123.22      110.51      6.18 o 
  -1  -8   4       24.40       18.52      2.96 o 
   0  -8   4       87.89       77.34      4.76 o 
   1  -8   4      152.44      149.93      9.49 o 
   2  -8   4      208.07      220.24     11.93 o 
   3  -8   4      816.25      807.83     29.95 o 
   4  -8   4       67.49       74.35      8.20 o 
   5  -8   4        0.93        3.71      4.44 o 
   6  -8   4       55.07       49.60      8.69 o 
   7  -8   4      128.60      133.73     11.15 o 
  -9  -7   4        2.73        5.42      6.54 o 
  -8  -7   4      144.31      120.72     16.70 o 
  -7  -7   4      293.61      316.13     20.39 o 
  -6  -7   4       93.58      104.08     12.31 o 
  -5  -7   4       19.30       20.94      3.60 o 
  -4  -7   4       92.02       90.58      5.56 o 
  -3  -7   4       42.98       41.28      3.99 o 
  -2  -7   4      226.18      251.20      9.49 o 
  -1  -7   4       30.02       29.14      2.96 o 
   0  -7   4       18.76       17.43      2.35 o 
   1  -7   4      603.99      652.19     12.75 o 
   2  -7   4      822.90      805.75     17.05 o 
   3  -7   4        4.08        2.49      2.59 o 
   4  -7   4       71.72       63.81      7.02 o 
   5  -7   4        7.81        2.63      3.16 o 
   6  -7   4      100.98       83.73     10.04 o 
   7  -7   4      204.09      198.31     11.84 o 
   8  -7   4       19.74       43.55     14.89 o 
  -9  -6   4       86.02      139.45     17.37 o 
  -8  -6   4       39.36       49.87     10.15 o 
  -7  -6   4       91.64       99.84     10.18 o 
  -6  -6   4        4.95        2.38      2.93 o 
  -5  -6   4       70.18       62.53      5.96 o 
  -4  -6   4      374.36      392.09     12.46 o 
  -3  -6   4     2524.56     2547.04     43.85 o 
  -2  -6   4        9.74        5.93      1.70 o 
  -1  -6   4      519.74      525.46     11.21 o 
   0  -6   4      393.77      385.92      8.56 o 
   1  -6   4      605.03      637.81     12.12 o 
   2  -6   4        0.12        0.43      1.29 o 
   3  -6   4      745.94      725.29     16.43 o 
   4  -6   4        1.88       -2.01      2.01 o 
   5  -6   4      145.80      136.14     11.20 o 
   6  -6   4      536.47      511.33     26.60 o 
   7  -6   4       29.76       24.50      3.61 o 
   8  -6   4        5.65       -2.26      7.45 o 
   9  -6   4        0.94        4.74      8.80 o 
 -10  -5   4        0.57        1.35      4.74 o 
  -9  -5   4       47.95       43.77      8.80 o 
  -8  -5   4      260.37      274.74     24.91 o 
  -7  -5   4       64.68       45.33      5.52 o 
  -6  -5   4       98.30       86.75      7.27 o 
  -5  -5   4        3.23        3.34      1.96 o 
  -4  -5   4       47.61       53.76      3.42 o 
  -3  -5   4       98.38       93.62      4.27 o 
  -2  -5   4      817.01      823.31     15.84 o 
  -1  -5   4       10.23       18.39      1.87 o 
   0  -5   4      982.34      918.81     14.75 o 
   1  -5   4        4.07        3.60      1.26 o 
   2  -5   4      974.80     1011.14     16.80 o 
   3  -5   4      488.79      515.42     11.32 o 
   4  -5   4      104.65       97.39      6.80 o 
   5  -5   4      183.61      191.20     10.19 o 
   6  -5   4      118.95      130.40      8.03 o 
   7  -5   4      412.82      393.04     23.92 o 
   8  -5   4      284.92      282.73     30.01 o 
   9  -5   4       32.81       31.59     11.51 o 
 -10  -4   4        0.01        3.61      4.29 o 
  -9  -4   4        0.81       -3.16      3.16 o 
  -8  -4   4      123.74      131.40      8.89 o 
  -7  -4   4       77.75       74.83      6.61 o 
  -6  -4   4       19.51       16.98      3.15 o 
  -5  -4   4       99.94       93.19      6.07 o 
  -4  -4   4      678.32      715.52     16.03 o 
  -3  -4   4        9.99        9.39      1.66 o 
  -2  -4   4     1105.53     1050.35     15.21 o 
  -1  -4   4        2.59        1.14      0.89 o 
   0  -4   4      811.62      928.83     14.45 o 
   1  -4   4     1562.32     1601.03     24.45 o 
   2  -4   4      859.24      912.29     14.99 o 
   3  -4   4      269.79      275.27      5.66 o 
   4  -4   4      155.26      164.98      6.67 o 
   5  -4   4      368.75      372.48     12.59 o 
   6  -4   4      338.93      315.18      9.53 o 
   7  -4   4      631.18      594.37     22.88 o 
   8  -4   4       43.51       68.37     13.76 o 
   9  -4   4       55.71       78.97     15.12 o 
  10  -4   4       10.24       29.33     11.73 o 
 -10  -3   4      123.84      154.34     11.73 o 
  -9  -3   4      101.36      114.13      9.80 o 
  -8  -3   4       14.19        5.71      3.09 o 
  -7  -3   4       14.47       12.98      3.48 o 
  -6  -3   4        1.91        1.78      2.01 o 
  -5  -3   4       14.61       11.12      2.08 o 
  -4  -3   4      645.04      642.04     12.60 o 
  -3  -3   4      530.43      541.56      8.18 o 
  -2  -3   4      721.03      735.47     10.70 o 
  -1  -3   4        2.64        6.84      0.95 o 
   0  -3   4     1992.03     2068.19     27.55 o 
   1  -3   4      448.87      422.12      6.80 o 
   2  -3   4      797.72      742.97     12.23 o 
   3  -3   4      884.13      910.32     14.82 o 
   4  -3   4      500.79      580.16     12.59 o 
   5  -3   4      118.10      117.15      6.16 o 
   6  -3   4      164.31      164.91      6.71 o 
   7  -3   4        0.73        2.53      4.56 o 
   8  -3   4       14.59        9.25      6.54 o 
   9  -3   4        1.93       -2.03      5.87 o 
  10  -3   4        1.40       -4.51      5.42 o 
  -9  -2   4       51.14       49.59      5.79 o 
  -8  -2   4      185.36      171.62     10.39 o 
  -7  -2   4       46.63       43.51      4.67 o 
  -6  -2   4      172.49      159.34      5.84 o 
  -5  -2   4      179.74      170.31      6.46 o 
  -4  -2   4      221.99      242.59      6.07 o 
  -3  -2   4     1988.48     1995.30     27.04 o 
  -2  -2   4      237.76      273.38      5.00 o 
  -1  -2   4        4.90        0.68      0.66 o 
   0  -2   4     4724.67     4896.03     59.75 o 
   1  -2   4      640.52      637.55      9.08 o 
   2  -2   4      128.39      137.41      3.57 o 
   3  -2   4      151.27      163.67      4.77 o 
   4  -2   4      619.48      650.29     18.09 o 
   5  -2   4     2253.45     2296.80     49.67 o 
   6  -2   4      851.94      938.22     73.87 o 
   7  -2   4       75.33       70.91      7.25 o 
   8  -2   4       26.88       35.43      9.25 o 
   9  -2   4        7.12        3.84      5.19 o 
  10  -2   4      238.43      267.38     26.40 o 
  -9  -1   4      185.15      190.24     11.06 o 
  -8  -1   4      101.88       95.24      7.06 o 
  -7  -1   4       81.95       69.65      4.30 o 
  -6  -1   4      183.86      155.73      6.23 o 
  -5  -1   4      317.03      327.17      8.34 o 
  -4  -1   4      702.01      787.94     21.99 o 
  -3  -1   4      564.86      579.42      9.33 o 
  -2  -1   4     2054.39     2102.73     26.19 o 
  -1  -1   4      674.56      640.60      9.99 o 
   0  -1   4     1387.43     1391.29     18.82 o 
   1  -1   4      359.86      390.01      6.00 o 
   2  -1   4       11.73        6.68      0.85 o 
   3  -1   4       17.30       20.04      1.85 o 
   4  -1   4     6671.72     9291.19    144.95 o 
   5  -1   4      100.14       80.21      5.05 o 
   6  -1   4      634.16      683.16     67.26 o 
   7  -1   4      187.12      205.10     13.93 o 
   8  -1   4       48.29       38.45      7.13 o 
   9  -1   4       97.83       93.12      9.82 o 
  10  -1   4       69.53       66.11      8.77 o 
  11  -1   4        5.29       15.12      8.57 o 
 -10   0   4      172.75      185.70     12.64 o 
  -9   0   4       55.27       47.84      6.77 o 
  -8   0   4       20.72       12.46      3.51 o 
  -7   0   4       11.61        4.93      1.74 o 
  -6   0   4        0.49       -0.72      1.17 o 
  -5   0   4      323.43      303.79      7.88 o 
  -4   0   4      829.21      699.72     13.60 o 
  -3   0   4        3.96        8.06      0.93 o 
  -2   0   4     1723.37     1769.44     21.07 o 
  -1   0   4     1359.56     1316.66     17.69 o 
   0   0   4     3287.57     3339.02     42.97 o 
   1   0   4       33.16       29.31      1.47 o 
   2   0   4      582.63      632.14     12.54 o 
   3   0   4      334.68      528.48     10.98 o 
   4   0   4     1483.32     2197.62     36.80 o 
   5   0   4     1687.44     2406.24     46.32 o 
   6   0   4        8.47       10.11      2.05 o 
   7   0   4      514.42      498.57     18.00 o 
   8   0   4      232.86      209.82     10.74 o 
   9   0   4        0.54        3.84      5.42 o 
  10   0   4       27.21       42.65      9.93 o 
  11   0   4      229.49      197.43     21.44 o 
 -10   1   4       55.67       65.89      8.80 o 
  -9   1   4       56.12       43.32      7.22 o 
  -8   1   4       90.33       80.05      7.90 o 
  -7   1   4       14.39       19.52      2.67 o 
  -6   1   4      844.84      801.27     18.80 o 
  -5   1   4     1184.99     1178.06     28.39 o 
  -4   1   4      289.23      325.53      7.43 o 
  -3   1   4       25.42       38.71      2.55 o 
  -2   1   4       84.36       85.13      2.26 o 
  -1   1   4     1825.87     1724.42     20.81 o 
   0   1   4     1138.11     1156.83     16.32 o 
   1   1   4     2958.84     2949.02     44.62 o 
   2   1   4      608.21      642.90     11.77 o 
   3   1   4     1492.20     1886.90     73.69 o 
   4   1   4     1362.95     1848.83     63.25 o 
   5   1   4     1227.63     1469.26     88.49 o 
   6   1   4      123.80      133.28      7.08 o 
   7   1   4       94.05      105.76      9.61 o 
   8   1   4      263.34      256.42     14.08 o 
   9   1   4      319.72      340.04     23.47 o 
  10   1   4        6.88        3.84      5.19 o 
  11   1   4      157.27      151.86     17.83 o 
 -10   2   4       64.99       54.38      9.70 o 
  -9   2   4      136.39      181.41     17.37 o 
  -8   2   4        0.15        4.06      4.06 o 
  -7   2   4      440.29      409.81     15.73 o 
  -6   2   4        0.88        3.47      1.47 o 
  -5   2   4      468.53      468.60     10.42 o 
  -4   2   4       13.86        5.56      0.93 o 
  -3   2   4     3060.45     3067.89     41.65 o 
  -2   2   4        6.98        4.46      0.71 o 
  -1   2   4      217.45      212.71      4.46 o 
   0   2   4     1758.53     1796.17     22.54 o 
   1   2   4        7.12        6.49      0.86 o 
   2   2   4     1681.77     2088.26     35.20 o 
   3   2   4     6288.61     6866.37    113.49 o 
   4   2   4     1340.63     1458.34     30.33 o 
   5   2   4       37.46       64.82      4.91 o 
   6   2   4      525.37      539.89     29.47 o 
   7   2   4      273.91      256.00     11.52 o 
   8   2   4        6.57        0.93      4.20 o 
   9   2   4      305.30      262.64     19.40 o 
  10   2   4       25.26       35.43      8.35 o 
  11   2   4       46.60       57.76     10.61 o 
 -10   3   4        4.90       11.28      6.32 o 
  -9   3   4      170.66      197.21     19.86 o 
  -8   3   4        0.27        2.03      4.74 o 
  -7   3   4       16.11       22.43      5.72 o 
  -6   3   4       71.35       61.73      6.13 o 
  -5   3   4      888.24      875.97     16.97 o 
  -4   3   4      338.22      327.24      6.87 o 
  -3   3   4       92.74       87.90      2.42 o 
  -2   3   4      215.00      244.05      4.27 o 
  -1   3   4        6.10        7.54      1.07 o 
   0   3   4      522.27      547.21      8.33 o 
   1   3   4      773.31      783.44     12.62 o 
   2   3   4       11.30        6.29      0.94 o 
   3   3   4      276.58      341.99      6.58 o 
   4   3   4      310.82      292.87      6.23 o 
   5   3   4      369.43      375.05      8.88 o 
   6   3   4      273.74      286.32      9.16 o 
   7   3   4       31.05       32.99      4.37 o 
   8   3   4       14.06       18.77      4.50 o 
   9   3   4      163.31      170.13     17.15 o 
  10   3   4      121.02      123.20     14.44 o 
  11   3   4       71.00       94.32     12.86 o 
  -9   4   4       65.35       64.76     12.64 o 
  -8   4   4        8.38       18.28      7.22 o 
  -7   4   4      326.75      328.76     24.82 o 
  -6   4   4      204.21      196.05     15.32 o 
  -5   4   4      266.37      275.46     10.14 o 
  -4   4   4      145.37      144.71      4.05 o 
  -3   4   4      257.53      257.39      5.19 o 
  -2   4   4     2614.51     2643.13     36.15 o 
  -1   4   4     2007.21     2027.00     26.81 o 
   0   4   4      928.12      870.98     14.97 o 
   1   4   4      143.83      125.59      3.91 o 
   2   4   4      477.82      508.62      9.24 o 
   3   4   4      281.30      275.36      6.08 o 
   4   4   4      577.88      543.99     10.34 o 
   5   4   4      164.95      161.41      4.18 o 
   6   4   4     2388.63     2334.13     53.72 o 
   7   4   4      187.88      170.58     10.87 o 
   8   4   4       58.20       48.87     11.39 o 
   9   4   4        3.79        4.06      4.74 o 
  10   4   4       11.92       14.89      6.99 o 
  11   4   4       73.39       56.18     11.28 o 
  -9   5   4       39.11       47.16     11.96 o 
  -8   5   4      275.66      254.75     26.63 o 
  -7   5   4      173.37      124.33     17.60 o 
  -6   5   4      176.59      191.57     21.44 o 
  -5   5   4      189.17      191.17     19.58 o 
  -4   5   4        0.31        1.83      1.18 o 
  -3   5   4      365.38      350.76      7.18 o 
  -2   5   4      275.93      295.93      6.38 o 
  -1   5   4      196.58      223.11      5.32 o 
   0   5   4        0.02        0.07      0.98 o 
   1   5   4      314.53      325.11      7.33 o 
   2   5   4       35.77       30.23      2.37 o 
   3   5   4     3896.05     3963.69     59.76 o 
   4   5   4       32.36       31.07      2.43 o 
   5   5   4        6.44        5.91      1.47 o 
   6   5   4     1248.57     1215.76     31.13 o 
   7   5   4      106.46      113.53     10.36 o 
   8   5   4       99.40      104.22     10.47 o 
   9   5   4      354.03      364.86     25.95 o 
  10   5   4        8.36       19.63      7.67 o 
  -9   6   4      202.02      209.62     26.63 o 
  -8   6   4      134.03      103.12     18.50 o 
  -7   6   4      260.14      275.51     29.33 o 
  -6   6   4      527.32      507.91     36.10 o 
  -5   6   4       23.06       23.27      6.59 o 
  -4   6   4        0.00        0.70      1.86 o 
  -3   6   4       13.80       20.26      2.70 o 
  -2   6   4      195.61      187.85      9.07 o 
  -1   6   4       39.64       49.04      3.41 o 
   0   6   4       92.70      101.05      4.52 o 
   1   6   4     1364.17     1390.50     23.60 o 
   2   6   4      241.41      250.18      7.68 o 
   3   6   4     1659.45     1679.79     29.19 o 
   4   6   4     2351.48     2295.38     42.17 o 
   5   6   4      189.43      170.92      5.79 o 
   6   6   4       30.60       37.25      4.66 o 
   7   6   4        0.50       -0.82      2.21 o 
   8   6   4        9.07       15.79      6.99 o 
   9   6   4       28.63       34.07      9.48 o 
  10   6   4      373.50      435.71     30.69 o 
  -8   7   4        1.86        5.87      9.03 o 
  -7   7   4       95.34      123.42     20.53 o 
  -6   7   4        5.79       20.08      9.48 o 
  -5   7   4        5.05        3.91      2.71 o 
  -4   7   4      326.22      359.48     15.54 o 
  -3   7   4       24.41       26.60      3.91 o 
  -2   7   4        0.96        1.15      1.65 o 
  -1   7   4      324.55      336.06      8.91 o 
   0   7   4       32.92       24.04      2.82 o 
   1   7   4        7.91        7.52      1.94 o 
   2   7   4      745.21      704.00     18.52 o 
   3   7   4      221.50      229.25      8.86 o 
   4   7   4      220.27      231.14      8.57 o 
   5   7   4        4.36        7.11      2.15 o 
   6   7   4       53.87       46.39      2.74 o 
   7   7   4        5.26        4.74      6.09 o 
   8   7   4      333.93      373.21     28.43 o 
   9   7   4        1.12       -0.23      6.32 o 
  10   7   4       55.45       66.11     13.54 o 
  -8   8   4       15.46       12.41     11.06 o 
  -7   8   4        8.78        9.70      9.25 o 
  -6   8   4       11.66       22.79     11.06 o 
  -5   8   4      445.95      405.34     33.73 o 
  -4   8   4      653.28      671.11     28.30 o 
  -3   8   4       30.29       26.50      6.89 o 
  -2   8   4      109.79      112.70      8.83 o 
  -1   8   4       58.28       64.26      5.05 o 
   0   8   4       62.52       66.00      4.58 o 
   1   8   4       74.57       92.91      5.42 o 
   2   8   4      344.09      316.32      9.94 o 
   3   8   4     2436.52     2446.55     46.08 o 
   4   8   4      194.98      168.90      7.87 o 
   5   8   4       11.92        7.08      2.37 o 
   6   8   4       76.58       84.15      5.80 o 
   7   8   4       22.31        7.45      6.77 o 
   8   8   4      144.46      123.65     18.95 o 
   9   8   4       22.63       14.67      8.80 o 
  -7   9   4        9.19        8.12      9.70 o 
  -6   9   4       75.96       82.36     18.05 o 
  -5   9   4       22.59       22.50      5.60 o 
  -4   9   4       35.66       33.95      7.18 o 
  -3   9   4        0.26        2.93      3.24 o 
  -2   9   4       54.25       50.46      6.43 o 
  -1   9   4      139.19      143.38     10.23 o 
   0   9   4      637.99      635.46     17.63 o 
   1   9   4      390.05      417.11     12.26 o 
   2   9   4       24.29       25.62      3.52 o 
   3   9   4      215.68      187.22      9.71 o 
   4   9   4      123.58      118.76      9.13 o 
   5   9   4      126.36       97.42      9.36 o 
   6   9   4       77.92       89.22      6.49 o 
   7   9   4       33.30       48.29     12.86 o 
   8   9   4      166.53      215.49     27.08 o 
   9   9   4      109.12      155.69     22.79 o 
  -6  10   4        0.88        1.35      2.80 o 
  -5  10   4       84.61       83.02     12.75 o 
  -4  10   4        0.85       -1.33      5.98 o 
  -3  10   4      139.35      145.25     11.43 o 
  -2  10   4      229.45      265.47     21.89 o 
  -1  10   4      296.17      283.24     18.27 o 
   0  10   4       77.15       62.70     12.24 o 
   1  10   4      169.56      158.56      8.72 o 
   2  10   4       49.63       40.10      5.05 o 
   3  10   4        2.43        1.81      2.83 o 
   4  10   4        1.54        2.83      3.12 o 
   5  10   4      192.60      192.02     11.12 o 
   6  10   4       44.81       50.76      6.09 o 
   7  10   4        8.63        7.16      5.37 o 
   8  10   4       23.56       13.99      9.93 o 
  -5  11   4       15.07        8.72      5.83 o 
  -4  11   4       60.54       45.31      9.14 o 
  -3  11   4       10.94        9.20      6.13 o 
  -2  11   4        1.60        7.45      7.22 o 
  -1  11   4        2.43       -2.03      6.09 o 
   0  11   4       73.71       77.58     13.23 o 
   1  11   4       10.65       12.04      3.71 o 
   2  11   4      154.83      162.62     14.77 o 
   3  11   4       14.64       13.09      4.39 o 
   4  11   4      312.06      295.98     15.25 o 
   5  11   4      142.08      143.07     11.14 o 
   6  11   4       14.17       12.25      4.09 o 
   7  11   4       25.34        9.93     10.61 o 
  -3  12   4       11.88       25.05     10.61 o 
  -2  12   4       90.58       93.66     15.34 o 
  -1  12   4        0.01       -2.48      6.54 o 
   0  12   4       93.87      113.21     13.56 o 
   1  12   4        0.54       11.78      6.20 o 
   2  12   4       26.26       26.35      6.89 o 
   3  12   4      350.25      338.61     23.24 o 
   4  12   4       28.02       32.48      6.44 o 
   5  12   4      189.03      175.59     13.19 o 
   6  12   4       44.46       52.56      8.47 o 
  -1  13   4        2.17        1.13      8.12 o 
   0  13   4        0.26       -1.87      5.53 o 
   1  13   4       72.09      125.00     21.44 o 
   2  13   4       15.27        9.74      6.87 o 
   3  13   4        4.92        3.18      5.53 o 
   4  13   4        6.50       10.83      7.90 o 
  -4 -11   5       15.35       13.43      7.90 o 
  -3 -11   5       17.96       15.82      5.38 o 
  -2 -11   5        0.48       -0.78      4.71 o 
  -1 -11   5        5.80       -1.83      5.30 o 
   0 -11   5      329.00      315.29     27.75 o 
   1 -11   5      133.18      149.37     19.29 o 
   2 -11   5        0.41        1.81      7.90 o 
   3 -11   5       24.16       30.24     11.06 o 
  -6 -10   5       18.52       41.07     13.31 o 
  -5 -10   5        3.13        1.26      2.78 o 
  -4 -10   5      225.49      259.14     12.93 o 
  -3 -10   5      129.64      147.43     10.35 o 
  -2 -10   5      209.93      223.98     30.76 o 
  -1 -10   5      184.87      187.15     16.49 o 
   0 -10   5      216.81      179.39     33.17 o 
   1 -10   5       23.29       34.07      7.98 o 
   2 -10   5       93.07       88.68     16.25 o 
   3 -10   5       10.19        9.03      7.45 o 
   4 -10   5        0.06       -2.93      6.32 o 
   5 -10   5      127.85      125.00     18.28 o 
  -7  -9   5        9.70        8.80      9.70 o 
  -6  -9   5        0.41        3.74      4.63 o 
  -5  -9   5      124.13      125.39      9.38 o 
  -4  -9   5       21.18       26.36      4.58 o 
  -3  -9   5      207.38      211.81     12.03 o 
  -2  -9   5        5.48       15.37      4.41 o 
  -1  -9   5        1.28        2.27      4.72 o 
   0  -9   5       58.44       65.00      6.15 o 
   1  -9   5       75.23       61.31      6.70 o 
   2  -9   5       63.85       64.30      7.86 o 
   3  -9   5      342.96      359.04     20.00 o 
   4  -9   5      151.93      143.28     18.73 o 
   5  -9   5        0.69       -0.32      5.04 o 
   6  -9   5       16.18       10.61      6.14 o 
  -8  -8   5       46.66       50.09     13.54 o 
  -7  -8   5        7.70        9.03      7.90 o 
  -6  -8   5      178.85      181.26     13.30 o 
  -5  -8   5      311.24      347.86     17.08 o 
  -4  -8   5       23.94       19.62      3.53 o 
  -3  -8   5      121.27      129.71      8.16 o 
  -2  -8   5        6.43        7.11      2.42 o 
  -1  -8   5      169.50      154.19      7.45 o 
   0  -8   5      596.38      579.73     13.12 o 
   1  -8   5      293.88      275.98     12.27 o 
   2  -8   5     1085.11     1044.18     34.06 o 
   3  -8   5      209.01      217.45     14.53 o 
   4  -8   5      107.73       87.85      8.81 o 
   5  -8   5       17.64       24.62     11.06 o 
   6  -8   5       47.96       39.63      8.14 o 
   7  -8   5        2.23        3.50      8.69 o 
  -8  -7   5      130.85      130.65     18.50 o 
  -7  -7   5       22.22       37.91     10.61 o 
  -6  -7   5        0.05        1.53      2.70 o 
  -5  -7   5      362.52      389.90     15.28 o 
  -4  -7   5      315.17      342.34     16.74 o 
  -3  -7   5     1002.29     1052.72     21.55 o 
  -2  -7   5      513.15      502.10     14.53 o 
  -1  -7   5      207.91      217.59      7.92 o 
   0  -7   5      172.15      191.51      7.27 o 
   1  -7   5     1644.52     1681.12     28.87 o 
   2  -7   5      578.79      591.47     15.26 o 
   3  -7   5      338.17      319.64     13.54 o 
   4  -7   5      467.58      441.66     17.90 o 
   5  -7   5      228.20      240.53     17.66 o 
   6  -7   5        3.95        1.43      3.77 o 
   7  -7   5        0.92        8.51      8.57 o 
   8  -7   5        0.80       -2.03      8.35 o 
  -9  -6   5        9.07       14.89      7.45 o 
  -8  -6   5        1.08        2.48      5.64 o 
  -7  -6   5       63.15       64.17      9.81 o 
  -6  -6   5       14.15       19.46      5.86 o 
  -5  -6   5      199.39      204.36      9.30 o 
  -4  -6   5       31.26       27.60      2.86 o 
  -3  -6   5       11.71       13.23      2.37 o 
  -2  -6   5        7.95        4.06      1.85 o 
  -1  -6   5      749.27      726.65     14.47 o 
   0  -6   5      356.60      328.57      8.31 o 
   1  -6   5       11.53       10.00      1.82 o 
   2  -6   5      776.00      735.58     14.35 o 
   3  -6   5       65.92       74.02      5.63 o 
   4  -6   5       55.67       49.79      5.34 o 
   5  -6   5        1.79        0.13      4.20 o 
   6  -6   5        9.38       -1.49      3.06 o 
   7  -6   5       18.59       13.40      9.93 o 
   8  -6   5        1.34       -5.19      6.09 o 
   9  -6   5      141.34      131.55     22.34 o 
  -9  -5   5        0.04       -3.38      4.51 o 
  -8  -5   5        1.02        0.90      4.96 o 
  -7  -5   5       30.23       32.91      6.36 o 
  -6  -5   5        1.12        4.27      3.02 o 
  -5  -5   5      138.30      131.20      8.98 o 
  -4  -5   5        8.54        9.45      1.43 o 
  -3  -5   5      345.45      355.86      9.21 o 
  -2  -5   5       28.79       31.47      2.73 o 
  -1  -5   5      878.55      979.86     17.75 o 
   0  -5   5      230.23      239.79      5.88 o 
   1  -5   5      482.87      449.94      9.22 o 
   2  -5   5      412.58      424.89      8.78 o 
   3  -5   5      495.62      480.46     10.92 o 
   4  -5   5      279.63      254.88     10.81 o 
   5  -5   5      125.36      112.14      8.00 o 
   6  -5   5        2.20       -1.04      2.58 o 
   7  -5   5      355.46      385.80     16.22 o 
   8  -5   5       34.06       48.29     13.31 o 
   9  -5   5        3.65       11.28      8.57 o 
  -9  -4   5       33.40       36.78      8.12 o 
  -8  -4   5        1.93       -0.68      3.63 o 
  -7  -4   5      197.94      202.96     11.40 o 
  -6  -4   5       32.12       28.80      4.54 o 
  -5  -4   5     2295.31     2345.37     39.83 o 
  -4  -4   5      578.85      549.78     13.46 o 
  -3  -4   5      572.41      539.67     12.23 o 
  -2  -4   5      189.94      145.04      4.96 o 
  -1  -4   5      860.05      912.82     13.31 o 
   0  -4   5        6.11        7.41      1.29 o 
   1  -4   5     1359.59     1405.25     20.82 o 
   2  -4   5     1308.69     1273.67     20.25 o 
   3  -4   5      148.18      127.42      5.01 o 
   4  -4   5      876.48      876.52     23.26 o 
   5  -4   5       18.86       18.16      2.88 o 
   6  -4   5      217.33      193.57      9.35 o 
   7  -4   5       29.94       17.83      8.80 o 
   8  -4   5        3.52        0.90      5.19 o 
   9  -4   5      145.10      105.82     18.50 o 
  10  -4   5      142.35      158.17     22.34 o 
 -10  -3   5        0.98       -2.71      3.84 o 
  -9  -3   5        3.09        1.58      3.61 o 
  -8  -3   5      111.24      109.39     10.23 o 
  -7  -3   5       83.59       84.01      7.67 o 
  -6  -3   5        3.53        1.95      2.10 o 
  -5  -3   5       18.96       21.14      4.03 o 
  -4  -3   5      859.00      851.14     15.46 o 
  -3  -3   5        6.97       10.49      1.19 o 
  -2  -3   5        1.37       -0.34      0.95 o 
  -1  -3   5     2887.05     2884.68     36.17 o 
   0  -3   5      128.49      155.94      4.54 o 
   1  -3   5      309.49      364.17      7.22 o 
   2  -3   5     1400.12     1291.64     18.92 o 
   3  -3   5     1671.05     1854.18     35.96 o 
   4  -3   5      191.97      207.38      6.58 o 
   5  -3   5       55.86       66.71      4.40 o 
   6  -3   5      196.83      198.49      7.27 o 
   7  -3   5      202.94      176.89     30.35 o 
   8  -3   5      489.04      500.47     34.75 o 
   9  -3   5       78.39       75.81     14.22 o 
  10  -3   5        4.30        4.96      7.90 o 
 -10  -2   5       58.43       67.69      8.35 o 
  -9  -2   5       30.41       40.44      6.14 o 
  -8  -2   5        0.09       -1.97      2.83 o 
  -7  -2   5       21.98       19.78      3.78 o 
  -6  -2   5      403.03      390.11     16.70 o 
  -5  -2   5       12.81       10.41      1.95 o 
  -4  -2   5      371.66      340.08      6.81 o 
  -3  -2   5      515.27      525.95      7.64 o 
  -2  -2   5      183.11      157.40      3.65 o 
  -1  -2   5     2236.97     2415.53     30.22 o 
   0  -2   5     2070.12     2138.06     28.49 o 
   1  -2   5     2591.76     2929.00     38.59 o 
   2  -2   5        0.84        0.47      0.71 o 
   3  -2   5       10.24        6.56      1.40 o 
   4  -2   5       16.30       18.17      1.85 o 
   5  -2   5       82.08       77.34      3.84 o 
   6  -2   5       65.10       61.98      4.37 o 
   7  -2   5      265.57      278.87     54.49 o 
   8  -2   5        1.01       -0.68      5.42 o 
   9  -2   5        2.92        7.67      6.77 o 
  10  -2   5       18.10       10.96      5.80 o 
 -10  -1   5        0.70        1.81      3.38 o 
  -9  -1   5        2.28       -0.30      3.16 o 
  -8  -1   5      166.11      146.59     30.24 o 
  -7  -1   5      114.13      118.52     10.27 o 
  -6  -1   5      703.30      696.42     18.81 o 
  -5  -1   5      312.48      310.86      8.33 o 
  -4  -1   5      629.63      585.35     10.41 o 
  -3  -1   5     1582.46     1526.10     23.22 o 
  -2  -1   5     1072.01     1111.62     16.23 o 
  -1  -1   5     2301.68     2262.89     31.13 o 
   0  -1   5     3156.17     3125.34     42.64 o 
   1  -1   5     3837.92     3675.61     49.72 o 
   2  -1   5      714.81      715.02     11.14 o 
   3  -1   5     2983.37     3143.88     82.70 o 
   4  -1   5        7.36        5.11      1.13 o 
   5  -1   5       29.40       33.40      2.14 o 
   6  -1   5       46.52       55.41      5.66 o 
   7  -1   5        7.76        6.43      4.01 o 
   8  -1   5        6.17        6.14      4.11 o 
   9  -1   5      129.92      153.32     14.55 o 
  10  -1   5      111.77      107.40     17.60 o 
 -10   0   5        4.30       12.18      4.74 o 
  -9   0   5        0.02        4.11      3.84 o 
  -8   0   5       43.29       48.33      9.93 o 
  -7   0   5       24.32       24.75      4.61 o 
  -6   0   5       52.48       34.89      3.43 o 
  -5   0   5      707.25      696.86     15.26 o 
  -4   0   5      727.97      714.63     14.02 o 
  -3   0   5       25.85       22.01      1.66 o 
  -2   0   5      523.25      515.91      8.27 o 
  -1   0   5      564.15      559.35      8.95 o 
   0   0   5     1173.08     1141.19     17.58 o 
   1   0   5     8031.84     8027.16    119.49 o 
   2   0   5     2326.44     2149.83     38.58 o 
   3   0   5       63.23       71.03      3.41 o 
   4   0   5        5.39       13.08      1.30 o 
   5   0   5      147.22      224.98      8.55 o 
   6   0   5       78.57      118.51      9.24 o 
   7   0   5       53.05       51.91     10.49 o 
   8   0   5      844.28      804.11     34.53 o 
   9   0   5        6.02       12.18      6.99 o 
  10   0   5        3.49       -2.93      5.64 o 
  11   0   5       74.82       81.91     15.57 o 
 -10   1   5       17.09       21.66      6.32 o 
  -9   1   5       76.37       72.66     10.15 o 
  -8   1   5       93.19       73.82      7.97 o 
  -7   1   5        1.88        4.29      2.87 o 
  -6   1   5       31.29       20.36      2.96 o 
  -5   1   5      716.74      680.07     16.11 o 
  -4   1   5       30.45       25.36      1.82 o 
  -3   1   5      275.99      323.58      6.52 o 
  -2   1   5        0.73        0.88      0.44 o 
  -1   1   5      593.59      584.21      8.39 o 
   0   1   5      675.72      643.24      9.53 o 
   1   1   5       49.28       53.62      2.49 o 
   2   1   5     3024.74     3180.36     48.21 o 
   3   1   5      553.28      605.94     27.43 o 
   4   1   5      181.60      256.30      8.92 o 
   5   1   5        6.62        8.67      1.09 o 
   6   1   5      319.92      361.02     14.04 o 
   7   1   5       29.10       35.51      5.73 o 
   8   1   5      214.25      213.28     14.39 o 
   9   1   5        9.42       15.34      6.99 o 
  10   1   5       27.63       24.37      9.03 o 
  11   1   5      104.47      110.11     16.70 o 
 -10   2   5        0.01       -2.48      4.74 o 
  -9   2   5       73.52       93.19     12.41 o 
  -8   2   5        9.59        5.64      4.74 o 
  -7   2   5       23.72       29.46      5.46 o 
  -6   2   5      823.44      763.18     24.83 o 
  -5   2   5      191.23      184.73      6.66 o 
  -4   2   5       92.56       94.86      3.36 o 
  -3   2   5      684.39      733.29     11.41 o 
  -2   2   5     1423.95     1474.43     20.70 o 
  -1   2   5        4.42        1.75      0.76 o 
   0   2   5      193.02      164.44      3.43 o 
   1   2   5     1122.46     1003.86     14.78 o 
   2   2   5      281.87      250.01      5.89 o 
   3   2   5     2053.68     2440.55     58.86 o 
   4   2   5       63.52       60.07      2.38 o 
   5   2   5     2405.38     2769.61     81.85 o 
   6   2   5      784.26      861.64     30.12 o 
   7   2   5        0.02       -2.61      2.61 o 
   8   2   5      179.57      176.98     12.79 o 
   9   2   5       62.99       81.91     12.86 o 
  10   2   5        0.09        0.45      5.19 o 
  11   2   5        2.03       -1.35      5.64 o 
 -10   3   5       17.95       18.73      8.12 o 
  -9   3   5       15.77       15.57      7.45 o 
  -8   3   5      176.91      205.56     20.53 o 
  -7   3   5       94.52       71.75     11.28 o 
  -6   3   5      118.05      110.40      8.53 o 
  -5   3   5       22.45       20.08      2.89 o 
  -4   3   5       87.41       75.83      2.91 o 
  -3   3   5        8.11        6.45      1.09 o 
  -2   3   5     2183.35     2268.30     32.57 o 
  -1   3   5      766.30      743.75     10.84 o 
   0   3   5     1697.79     1690.77     23.71 o 
   1   3   5    12025.22    12056.52    165.74 o 
   2   3   5      356.85      346.81      6.80 o 
   3   3   5      589.33      666.60     11.53 o 
   4   3   5       47.28       39.97      3.15 o 
   5   3   5       69.49       68.39      3.18 o 
   6   3   5      220.85      226.10     10.79 o 
   7   3   5     2037.66     1989.98     48.30 o 
   8   3   5      385.52      458.27     29.33 o 
   9   3   5      339.09      306.19     23.02 o 
  10   3   5        6.75        5.19      6.09 o 
  11   3   5        0.00       -2.71      5.19 o 
  -9   4   5      163.35      152.76     19.86 o 
  -8   4   5        0.09       -1.81      5.64 o 
  -7   4   5       70.07       81.00     13.31 o 
  -6   4   5      133.70      138.35     12.79 o 
  -5   4   5      425.24      413.97     12.64 o 
  -4   4   5        5.76        4.71      1.35 o 
  -3   4   5      822.49      796.34     11.79 o 
  -2   4   5     1293.41     1416.60     20.41 o 
  -1   4   5       28.11       32.39      1.83 o 
   0   4   5       70.42      101.31      3.22 o 
   1   4   5     2932.89     3049.90     44.27 o 
   2   4   5      218.00      198.30      4.89 o 
   3   4   5     1463.83     1573.85     22.68 o 
   4   4   5       15.08       13.89      1.99 o 
   5   4   5      249.36      274.99      6.88 o 
   6   4   5      263.11      276.20      9.68 o 
   7   4   5      203.46      199.33     10.92 o 
   8   4   5       14.80       15.34      6.09 o 
   9   4   5       56.16       63.63     11.51 o 
  10   4   5       87.41      110.79     15.34 o 
  11   4   5       16.90       13.31      7.45 o 
  -9   5   5       14.36       16.92      9.48 o 
  -8   5   5        5.77        6.99      6.77 o 
  -7   5   5      186.55      212.78     23.69 o 
  -6   5   5      184.77      174.87     20.76 o 
  -5   5   5        3.10        0.96      3.55 o 
  -4   5   5        6.74        8.21      1.90 o 
  -3   5   5      188.86      180.60      5.31 o 
  -2   5   5      114.31      123.58      4.83 o 
  -1   5   5     2490.23     2559.06     37.53 o 
   0   5   5      351.37      337.80      7.61 o 
   1   5   5      982.05     1035.72     17.00 o 
   2   5   5      530.47      524.28      9.97 o 
   3   5   5       52.57       59.12      3.24 o 
   4   5   5      228.71      214.99      6.30 o 
   5   5   5        0.49        0.21      1.40 o 
   6   5   5      153.35      144.98      8.51 o 
   7   5   5        7.88        4.00      5.07 o 
   8   5   5      244.00      271.67     22.11 o 
   9   5   5       39.44       30.46      9.70 o 
  10   5   5       44.58       36.33     10.15 o 
  -8   6   5      202.32      212.33     26.17 o 
  -7   6   5        1.29        2.03      6.77 o 
  -6   6   5        2.14        0.90      6.54 o 
  -5   6   5      205.12      224.96     25.27 o 
  -4   6   5       93.05       79.75      7.49 o 
  -3   6   5      279.10      286.21     21.69 o 
  -2   6   5     1008.95      969.54     18.70 o 
  -1   6   5      423.04      414.95      9.20 o 
   0   6   5      174.40      152.35      5.55 o 
   1   6   5      264.21      236.55      7.00 o 
   2   6   5       69.60       93.02      4.67 o 
   3   6   5      123.92      126.17      5.48 o 
   4   6   5      291.44      282.36      8.75 o 
   5   6   5      847.55      826.00     17.93 o 
   6   6   5      711.88      693.31     14.79 o 
   7   6   5       73.23       83.73      9.81 o 
   8   6   5        8.08        5.09      4.33 o 
   9   6   5       10.84       20.53      8.35 o 
  10   6   5        0.45       -5.42      5.64 o 
  -8   7   5       15.38       22.34     11.28 o 
  -7   7   5       22.19       16.47     10.61 o 
  -6   7   5       44.25       24.82     10.83 o 
  -5   7   5       82.13       60.36      5.76 o 
  -4   7   5       36.36       52.50      5.33 o 
  -3   7   5        7.10        3.70      3.01 o 
  -2   7   5      121.32      116.80      7.41 o 
  -1   7   5      436.20      440.33     15.01 o 
   0   7   5      128.77      115.92      5.40 o 
   1   7   5        0.41        2.08      1.60 o 
   2   7   5     1080.03     1066.84     22.23 o 
   3   7   5     1307.69     1282.97     27.72 o 
   4   7   5      290.87      292.60      9.75 o 
   5   7   5      207.80      182.46      7.85 o 
   6   7   5       95.12       76.82      5.26 o 
   7   7   5       17.23       26.40      8.80 o 
   8   7   5       84.83       72.43     13.76 o 
   9   7   5        1.42        1.58      6.77 o 
  10   7   5       87.56       67.24     14.44 o 
  -7   8   5        9.38       32.72     11.73 o 
  -6   8   5        0.29        1.35      7.45 o 
  -5   8   5       16.07       12.40      4.07 o 
  -4   8   5      169.07      165.44     10.29 o 
  -3   8   5      189.03      197.02     15.51 o 
  -2   8   5        1.87       -0.17      2.25 o 
  -1   8   5      214.22      220.67     10.63 o 
   0   8   5       58.59       59.86      4.79 o 
   1   8   5        9.02        7.50      3.22 o 
   2   8   5      788.80      809.19     20.82 o 
   3   8   5      169.07      151.18      7.32 o 
   4   8   5      326.45      316.99     13.03 o 
   5   8   5      275.95      266.51     10.74 o 
   6   8   5        0.38        2.63      2.26 o 
   7   8   5       56.67       49.64     12.41 o 
   8   8   5      207.01      241.89     26.40 o 
   9   8   5        0.11       -6.77      6.77 o 
  -7   9   5       34.43       22.11     12.86 o 
  -6   9   5        8.15       14.22     10.15 o 
  -5   9   5        0.64        4.76      3.69 o 
  -4   9   5       47.93       32.53      6.93 o 
  -3   9   5      239.37      232.15     37.68 o 
  -2   9   5        0.90       -1.26      4.05 o 
  -1   9   5       15.97       15.02      3.38 o 
   0   9   5      693.37      734.57     18.34 o 
   1   9   5      467.09      438.95     13.77 o 
   2   9   5      190.36      209.19      8.76 o 
   3   9   5        4.02        2.15      2.34 o 
   4   9   5        3.97        5.00      2.86 o 
   5   9   5       31.45       41.40      5.11 o 
   6   9   5      495.69      498.11     16.41 o 
   7   9   5       54.28       50.99     13.31 o 
   8   9   5        1.10        0.00      7.45 o 
   9   9   5       58.22       52.57     14.22 o 
  -6  10   5        0.50        7.22     10.38 o 
  -5  10   5       95.19      114.46     12.75 o 
  -4  10   5       38.75       24.82      7.01 o 
  -3  10   5      346.02      388.16     53.14 o 
  -2  10   5       44.62       34.87      8.47 o 
  -1  10   5      154.41      154.11     19.63 o 
   0  10   5       40.10       41.26      6.61 o 
   1  10   5       11.18       14.48      3.70 o 
   2  10   5       66.68       60.43      5.45 o 
   3  10   5       20.01       14.38      5.34 o 
   4  10   5      666.35      689.89     21.69 o 
   5  10   5        1.21        1.71      2.89 o 
   6  10   5       15.80       10.21      3.70 o 
   7  10   5       39.95       52.68      9.59 o 
   8  10   5      105.11      113.72     20.98 o 
  -5  11   5        8.25        1.95      4.98 o 
  -4  11   5       24.77        3.61     14.67 o 
  -3  11   5       75.85       79.58      9.16 o 
  -2  11   5      246.20      247.30     26.63 o 
  -1  11   5      161.14      171.94     22.34 o 
   0  11   5       52.80       42.28      8.74 o 
   1  11   5        3.63        1.69      3.14 o 
   2  11   5        0.28        2.39      3.81 o 
   3  11   5        1.43       -3.47      3.47 o 
   4  11   5        3.77        5.91      3.86 o 
   5  11   5      116.10      106.82     13.05 o 
   6  11   5        1.26       -0.03      3.50 o 
   7  11   5      159.61      190.21     27.08 o 
  -3  12   5      199.90      214.63     17.38 o 
  -2  12   5        3.53        1.81      7.90 o 
  -1  12   5       16.05       20.76      9.93 o 
   0  12   5        0.99       -1.13     11.51 o 
   1  12   5       12.15        1.01      9.25 o 
   2  12   5        4.08        3.98      9.36 o 
   3  12   5       26.78       30.08      7.96 o 
   4  12   5       72.58       89.59     17.94 o 
   5  12   5      127.89      125.07     11.35 o 
   6  12   5       37.13       38.02      7.95 o 
  -1  13   5        3.01        0.00      7.90 o 
   0  13   5        0.06       -1.13      7.90 o 
   1  13   5       83.42       55.96     15.57 o 
   2  13   5      154.14      188.18     25.27 o 
   3  13   5       14.30       10.43      6.59 o 
   4  13   5       41.09       40.84     11.96 o 
  -3 -11   6       28.14       41.97     10.61 o 
  -2 -11   6       89.62       96.58     12.51 o 
  -1 -11   6       14.84        9.05      6.38 o 
   0 -11   6      214.76      214.13     25.50 o 
   1 -11   6       31.20       24.59     11.96 o 
   2 -11   6       16.60       25.72     11.06 o 
  -5 -10   6      183.10      167.85      9.82 o 
  -4 -10   6       20.00       18.39      5.18 o 
  -3 -10   6       18.96       18.17      4.79 o 
  -2 -10   6      499.71      550.76     22.72 o 
  -1 -10   6       72.35       78.68     11.02 o 
   0 -10   6       49.93       42.22      8.92 o 
   1 -10   6       27.09       31.03      8.05 o 
   2 -10   6      275.92      220.90     25.72 o 
   3 -10   6        2.09       -5.87      5.87 o 
   4 -10   6        9.99       -1.58      7.45 o 
  -6  -9   6       57.18       73.23      9.72 o 
  -5  -9   6      231.36      236.48     28.09 o 
  -4  -9   6      386.28      411.61     24.23 o 
  -3  -9   6       13.29       10.35      4.46 o 
  -2  -9   6        7.85        4.41      3.54 o 
  -1  -9   6        1.14        1.23      3.25 o 
   0  -9   6      141.01      124.81     10.98 o 
   1  -9   6        1.29        4.97      4.12 o 
   2  -9   6       18.46       10.83      4.63 o 
   3  -9   6        0.50        4.22      4.92 o 
   4  -9   6        5.59        9.03      6.99 o 
   5  -9   6        3.00        0.90      6.32 o 
   6  -9   6        0.24       -3.59      5.30 o 
  -7  -8   6        7.43       -6.09      6.77 o 
  -6  -8   6       76.04       71.52      9.36 o 
  -5  -8   6       41.67       34.73      6.20 o 
  -4  -8   6       57.56       53.39      5.62 o 
  -3  -8   6        6.51        4.23      3.45 o 
  -2  -8   6        3.07        0.62      2.44 o 
  -1  -8   6       36.72       36.53      4.22 o 
   0  -8   6        7.79        5.23      2.49 o 
   1  -8   6     1428.12     1488.92     43.02 o 
   2  -8   6      102.39      111.85      9.82 o 
   3  -8   6      135.12      147.92     13.77 o 
   4  -8   6       33.35       31.01      7.90 o 
   5  -8   6       51.07       36.90     10.94 o 
   6  -8   6        8.30       13.57      5.80 o 
   7  -8   6      163.02      132.17     12.57 o 
  -8  -7   6       32.26       52.35     12.86 o 
  -7  -7   6       64.57       99.73     16.92 o 
  -6  -7   6       36.84       44.34      7.22 o 
  -5  -7   6      636.28      662.75     23.65 o 
  -4  -7   6        0.68        5.87      2.41 o 
  -3  -7   6       15.90       17.03      3.07 o 
  -2  -7   6       66.46       79.27      6.61 o 
  -1  -7   6        3.20        6.08      2.18 o 
   0  -7   6        4.52        5.53      1.98 o 
   1  -7   6       90.55       83.83      5.13 o 
   2  -7   6     1091.42     1083.63     26.12 o 
   3  -7   6       32.87       34.88      5.74 o 
   4  -7   6       44.88       37.96      7.75 o 
   5  -7   6        8.32        9.43      6.43 o 
   6  -7   6       20.62       18.99      5.92 o 
   7  -7   6       99.28      101.41     10.94 o 
   8  -7   6       10.07       20.53     11.73 o 
  -8  -6   6       21.37       41.74     10.83 o 
  -7  -6   6       69.82       91.61     15.57 o 
  -6  -6   6      716.25      742.59     35.10 o 
  -5  -6   6      408.16      379.19     13.23 o 
  -4  -6   6        1.05       -0.91      1.73 o 
  -3  -6   6       37.26       32.92      3.37 o 
  -2  -6   6       47.54       39.73      3.65 o 
  -1  -6   6     1610.03     1566.20     27.11 o 
   0  -6   6     1752.01     1705.28     28.97 o 
   1  -6   6      318.37      319.70      8.29 o 
   2  -6   6        0.06       -1.65      1.65 o 
   3  -6   6      181.88      165.71      8.81 o 
   4  -6   6       90.37       85.89      7.13 o 
   5  -6   6      123.59      110.21     11.51 o 
   6  -6   6        6.24        8.81      4.42 o 
   7  -6   6        8.72        0.37      3.39 o 
   8  -6   6        4.21        1.81      8.12 o 
  -9  -5   6      115.77      110.79     15.57 o 
  -8  -5   6       26.21       29.11      8.80 o 
  -7  -5   6       78.62       71.66      8.28 o 
  -6  -5   6       67.52       68.83      7.10 o 
  -5  -5   6        0.08        0.12      1.93 o 
  -4  -5   6      590.19      598.90     11.93 o 
  -3  -5   6      499.85      481.51     11.60 o 
  -2  -5   6     2590.77     2589.24     44.41 o 
  -1  -5   6      154.28      152.57      6.05 o 
   0  -5   6      188.48      182.26      5.87 o 
   1  -5   6        0.17       -0.48      1.13 o 
   2  -5   6      651.62      647.36     12.22 o 
   3  -5   6      389.06      421.02     13.39 o 
   4  -5   6        0.50        1.15      2.27 o 
   5  -5   6        9.39        9.36      3.71 o 
   6  -5   6       41.54       36.48      5.35 o 
   7  -5   6        1.89        8.55      3.59 o 
   8  -5   6       87.78       98.60     18.73 o 
   9  -5   6        7.32       20.76     10.38 o 
  -9  -4   6        2.17        6.99      5.87 o 
  -8  -4   6      120.77      121.39     14.89 o 
  -7  -4   6       19.71       29.80      5.77 o 
  -6  -4   6      381.03      359.33     14.50 o 
  -5  -4   6      243.53      260.78      7.79 o 
  -4  -4   6     1407.43     1420.09     28.84 o 
  -3  -4   6      927.98      909.60     16.56 o 
  -2  -4   6      532.25      543.04     11.23 o 
  -1  -4   6        7.38        7.25      1.58 o 
   0  -4   6     1150.27     1110.88     16.69 o 
   1  -4   6      100.78       99.27      3.89 o 
   2  -4   6     1073.05     1073.18     18.90 o 
   3  -4   6      205.80      212.77      8.44 o 
   4  -4   6      275.72      254.24     12.98 o 
   5  -4   6        2.87        1.60      2.67 o 
   6  -4   6        6.81       10.13      3.21 o 
   7  -4   6      133.61      143.59     17.60 o 
   8  -4   6       44.81       31.82     10.61 o 
   9  -4   6      179.56      163.81     23.24 o 
  -9  -3   6       20.59       16.70      6.32 o 
  -8  -3   6       41.28       54.96      7.96 o 
  -7  -3   6      341.09      359.32     22.00 o 
  -6  -3   6      138.30      141.25      9.01 o 
  -5  -3   6     1707.60     1649.89     41.51 o 
  -4  -3   6        5.24        3.58      1.54 o 
  -3  -3   6       86.88       82.62      3.96 o 
  -2  -3   6       62.70       53.68      2.90 o 
  -1  -3   6     2163.79     2139.11     28.80 o 
   0  -3   6     1310.05     1293.99     20.44 o 
   1  -3   6       38.26       34.09      2.35 o 
   2  -3   6      114.82      105.77      4.15 o 
   3  -3   6      702.67      656.61     14.88 o 
   4  -3   6     1372.97     1332.76     32.03 o 
   5  -3   6      209.40      209.03      9.66 o 
   6  -3   6      349.06      371.72     12.69 o 
   7  -3   6        2.36       10.15      6.54 o 
   8  -3   6       13.47        8.35      7.45 o 
   9  -3   6       51.06       68.16     10.12 o 
  10  -3   6      162.85      167.32     16.34 o 
  -9  -2   6      192.20      185.02     15.34 o 
  -8  -2   6       26.52       15.38      4.88 o 
  -7  -2   6        8.72       17.28      4.90 o 
  -6  -2   6       38.76       37.36      5.02 o 
  -5  -2   6       69.11       63.90      5.61 o 
  -4  -2   6      329.88      294.47      7.33 o 
  -3  -2   6      632.51      612.37     10.61 o 
  -2  -2   6       63.30       61.77      4.17 o 
  -1  -2   6      315.35      310.18      5.94 o 
   0  -2   6      859.79      934.88     15.50 o 
   1  -2   6      177.01      177.56      4.49 o 
   2  -2   6     1302.15     1172.47     17.66 o 
   3  -2   6       26.04       28.52      1.94 o 
   4  -2   6        0.04        0.07      1.16 o 
   5  -2   6      339.62      429.06     18.92 o 
   6  -2   6       60.42       57.36      5.11 o 
   7  -2   6       53.87       75.99     13.95 o 
   8  -2   6     1337.61     1900.56     96.12 o 
   9  -2   6       37.28       53.01      9.09 o 
  10  -2   6        6.78        5.87      8.80 o 
 -10  -1   6        0.23        2.71      4.29 o 
  -9  -1   6      148.11      204.33     13.64 o 
  -8  -1   6      217.75      212.46     13.80 o 
  -7  -1   6        0.56       -2.28      2.49 o 
  -6  -1   6       64.69       60.48      7.30 o 
  -5  -1   6       23.21       24.86      3.40 o 
  -4  -1   6      454.42      416.67      8.30 o 
  -3  -1   6     1236.86     1217.91     17.83 o 
  -2  -1   6      142.63      125.04      3.25 o 
  -1  -1   6       12.78       27.91      1.79 o 
   0  -1   6     1849.73     2164.51     30.54 o 
   1  -1   6      511.70      586.59      9.78 o 
   2  -1   6        0.22        4.37      0.98 o 
   3  -1   6      114.16      108.69      4.18 o 
   4  -1   6        5.50        3.30      1.40 o 
   5  -1   6      167.18      214.40      8.07 o 
   6  -1   6     1131.90     1567.29     46.01 o 
   7  -1   6       40.41       54.52      9.50 o 
   8  -1   6       66.52       68.59     13.31 o 
   9  -1   6       43.80       68.37     14.22 o 
  10  -1   6        4.90       13.09      8.57 o 
 -10   0   6       12.34       12.64      5.42 o 
  -9   0   6      100.16      122.46     11.44 o 
  -8   0   6      140.04      161.85     12.81 o 
  -7   0   6      324.32      289.16     22.90 o 
  -6   0   6       27.23       22.53      4.61 o 
  -5   0   6        0.05        2.28      2.06 o 
  -4   0   6       24.86       31.45      1.91 o 
  -3   0   6      230.83      266.79      5.19 o 
  -2   0   6     2787.84     2700.88     35.10 o 
  -1   0   6     2690.26     2765.45     37.84 o 
   0   0   6      398.97      476.31      8.70 o 
   1   0   6       14.58        8.85      1.41 o 
   2   0   6       62.13       73.65      3.31 o 
   3   0   6      141.56      146.83      5.71 o 
   4   0   6     1094.88     1265.74     23.66 o 
   5   0   6     1065.72     1435.26     26.27 o 
   6   0   6        0.20       23.25      5.55 o 
   7   0   6      111.55      143.99     26.85 o 
   8   0   6       48.73       55.96     11.06 o 
   9   0   6      161.57      178.48     21.66 o 
  10   0   6      164.18      180.96     22.56 o 
 -10   1   6       69.64       69.05     10.83 o 
  -9   1   6      177.92      160.43     16.47 o 
  -8   1   6      133.74      122.13     21.21 o 
  -7   1   6        1.45        0.32      3.50 o 
  -6   1   6       11.88       10.24      3.55 o 
  -5   1   6        1.84        1.71      2.38 o 
  -4   1   6      655.23      648.71     12.63 o 
  -3   1   6     3672.28     3757.71     49.68 o 
  -2   1   6      103.90      114.11      2.95 o 
  -1   1   6      812.02      850.67     12.96 o 
   0   1   6     1048.96     1010.89     15.18 o 
   1   1   6     2272.05     2301.53     35.85 o 
   2   1   6        0.03       -0.75      0.75 o 
   3   1   6        9.41       13.08      1.58 o 
   4   1   6      180.73      264.10     16.98 o 
   5   1   6       12.48       18.31      2.28 o 
   6   1   6      117.14      128.05     12.54 o 
   7   1   6      538.85      747.47     32.88 o 
   8   1   6      400.73      490.54     32.04 o 
   9   1   6       10.56        4.06      6.99 o 
  10   1   6       33.20       28.20     10.38 o 
  11   1   6        1.72       -0.68      6.77 o 
  -9   2   6       98.57      101.99     14.22 o 
  -8   2   6        7.01        5.64      5.19 o 
  -7   2   6      214.05      224.20     14.47 o 
  -6   2   6        3.91        4.43      2.87 o 
  -5   2   6      675.36      646.01     23.77 o 
  -4   2   6      197.54      186.70      4.89 o 
  -3   2   6      150.88      123.79      3.64 o 
  -2   2   6        0.21        0.39      0.87 o 
  -1   2   6     1352.40     1312.90     20.16 o 
   0   2   6      471.68      468.93      7.99 o 
   1   2   6     1001.85      973.25     16.43 o 
   2   2   6       26.45       16.84      2.19 o 
   3   2   6      363.05      381.34      9.83 o 
   4   2   6      123.61      130.12      5.93 o 
   5   2   6      879.45     1068.70     55.85 o 
   6   2   6      594.46      650.06     46.48 o 
   7   2   6       25.15       29.60      5.38 o 
   8   2   6      200.23      163.36     18.28 o 
   9   2   6        7.66       10.15      6.77 o 
  10   2   6        8.12        6.54      6.99 o 
  11   2   6        2.32       -0.90      6.54 o 
  -9   3   6      127.19      145.31     18.28 o 
  -8   3   6       35.93       46.71     10.15 o 
  -7   3   6       22.62       37.00      8.80 o 
  -6   3   6        3.51        6.70      3.35 o 
  -5   3   6        3.53        4.43      1.71 o 
  -4   3   6        9.84        8.92      2.38 o 
  -3   3   6      657.07      590.29     21.56 o 
  -2   3   6     1961.07     1857.91     29.03 o 
  -1   3   6      118.82      131.75      4.33 o 
   0   3   6      736.94      734.54     11.65 o 
   1   3   6       66.05       59.34      2.55 o 
   2   3   6        0.18        0.98      0.83 o 
   3   3   6     1643.26     1701.63     27.93 o 
   4   3   6      629.01      593.18     15.86 o 
   5   3   6        2.83        0.66      1.02 o 
   6   3   6       26.41       28.56      2.32 o 
   7   3   6       17.66       22.73      7.96 o 
   8   3   6       69.76       68.59     12.41 o 
   9   3   6       10.29        5.19      6.32 o 
  10   3   6      285.37      253.62     24.82 o 
  11   3   6        5.92        6.54      7.45 o 
  -9   4   6        0.02       -1.13      5.64 o 
  -8   4   6       51.86       50.09     11.51 o 
  -7   4   6       24.95       35.88      9.70 o 
  -6   4   6       91.95       93.58      9.67 o 
  -5   4   6      163.19      163.96     13.58 o 
  -4   4   6      897.11      901.32     17.57 o 
  -3   4   6       46.89       39.10      2.92 o 
  -2   4   6      778.82      842.71     15.95 o 
  -1   4   6       30.08       31.23      2.57 o 
   0   4   6        0.48        1.51      0.97 o 
   1   4   6     1030.99     1092.77     17.51 o 
   2   4   6      326.46      270.11      9.92 o 
   3   4   6      785.66      749.93     12.91 o 
   4   4   6       22.70       19.78      2.26 o 
   5   4   6       19.16       13.46      1.89 o 
   6   4   6       15.65       16.50      2.45 o 
   7   4   6      146.75      137.84      9.62 o 
   8   4   6        4.01        9.70      6.32 o 
   9   4   6       50.27       39.94      9.48 o 
  10   4   6       85.97       74.69     13.54 o 
  -9   5   6        4.30        1.81      6.54 o 
  -8   5   6        7.59       10.83      8.12 o 
  -7   5   6       36.58       25.27     10.15 o 
  -6   5   6       65.16       49.87     11.73 o 
  -5   5   6       74.41       84.84     10.85 o 
  -4   5   6      259.67      280.20      8.02 o 
  -3   5   6        1.66        0.67      2.16 o 
  -2   5   6        0.72        0.87      1.26 o 
  -1   5   6     2074.72     2110.83     29.99 o 
   0   5   6      124.32      127.78      4.20 o 
   1   5   6      163.79      181.64      5.26 o 
   2   5   6      120.74      139.11      4.97 o 
   3   5   6      418.47      398.22      9.34 o 
   4   5   6       36.61       33.36      2.57 o 
   5   5   6     1807.99     1946.89     40.36 o 
   6   5   6      827.86      840.50     19.07 o 
   7   5   6      114.17       97.18      8.85 o 
   8   5   6      129.11      145.54     18.50 o 
   9   5   6        1.45       10.38      6.99 o 
  10   5   6      122.71      108.53     17.15 o 
  -8   6   6       44.41       49.87     14.22 o 
  -7   6   6       24.16       32.27     11.06 o 
  -6   6   6        0.34        2.03      7.45 o 
  -5   6   6      229.67      253.84     27.53 o 
  -4   6   6      491.56      531.94     15.52 o 
  -3   6   6      310.66      345.25     14.36 o 
  -2   6   6        7.05        8.34      2.20 o 
  -1   6   6     2616.71     2676.71     45.11 o 
   0   6   6      211.68      208.25      6.02 o 
   1   6   6      347.92      330.37      7.54 o 
   2   6   6       47.68       50.01      5.10 o 
   3   6   6      382.55      414.49     13.00 o 
   4   6   6      164.28      146.51      6.12 o 
   5   6   6      326.03      298.35     10.39 o 
   6   6   6        0.57        0.53      1.93 o 
   7   6   6      451.95      418.37     21.05 o 
   8   6   6        1.88       -1.13      5.42 o 
   9   6   6       82.99       99.96     16.02 o 
  10   6   6       52.37       67.47     13.76 o 
  -8   7   6       23.31        8.35      9.93 o 
  -7   7   6       66.02       77.62     17.37 o 
  -6   7   6       46.03       59.34     14.67 o 
  -5   7   6      264.12      266.42     12.43 o 
  -4   7   6      142.28      136.95      8.99 o 
  -3   7   6      105.27      109.21     16.33 o 
  -2   7   6        3.70        2.50      3.51 o 
  -1   7   6       80.82       76.96      5.06 o 
   0   7   6      121.69      117.44      5.38 o 
   1   7   6        1.48        3.24      1.79 o 
   2   7   6      670.12      669.72     15.65 o 
   3   7   6        2.39        0.85      1.85 o 
   4   7   6       37.80       49.81      4.55 o 
   5   7   6      297.50      282.97      9.46 o 
   6   7   6      427.82      455.52     15.08 o 
   7   7   6       26.59       23.24      8.35 o 
   8   7   6       41.69       44.45     11.96 o 
   9   7   6       20.87       24.82     10.15 o 
  10   7   6       18.13       23.47     10.38 o 
  -7   8   6       11.35        9.25      9.48 o 
  -6   8   6       51.89       42.87     14.22 o 
  -5   8   6      133.24      161.70     18.95 o 
  -4   8   6        5.85        4.36      2.88 o 
  -3   8   6        5.66       -0.05      4.74 o 
  -2   8   6       32.58       40.39      6.30 o 
  -1   8   6        7.01        5.76      3.10 o 
   0   8   6      404.80      448.15     12.50 o 
   1   8   6       51.85       44.98      4.18 o 
   2   8   6      488.92      477.92     12.88 o 
   3   8   6        7.59        7.58      2.34 o 
   4   8   6     1128.84     1117.56     26.52 o 
   5   8   6      431.79      475.71     14.24 o 
   6   8   6        3.68       -0.68      3.04 o 
   7   8   6       33.35       35.43     11.06 o 
   8   8   6      174.72      167.88     22.56 o 
   9   8   6       28.91       20.98     10.38 o 
  -6   9   6       81.26      104.70     20.53 o 
  -5   9   6       19.82       20.87     11.85 o 
  -4   9   6        1.97        2.34      2.87 o 
  -3   9   6       52.36       62.60     15.68 o 
  -2   9   6       92.21       93.00     11.49 o 
  -1   9   6       64.59       63.03      7.92 o 
   0   9   6      602.22      615.81     17.37 o 
   1   9   6      830.81      829.91     21.36 o 
   2   9   6      269.93      273.69     16.09 o 
   3   9   6      108.53      111.00      7.49 o 
   4   9   6      266.18      250.11     11.54 o 
   5   9   6       95.42       99.47      7.82 o 
   6   9   6      142.98      189.41     19.54 o 
   7   9   6       34.11       37.46     12.41 o 
   8   9   6        0.45        2.03      8.35 o 
   9   9   6       44.32       44.45     14.67 o 
  -5  10   6       60.35       70.91      9.38 o 
  -4  10   6       19.19        6.44      8.01 o 
  -3  10   6        6.13        7.02      5.79 o 
  -2  10   6       70.30       53.00     11.85 o 
  -1  10   6       47.40       74.01     14.22 o 
   0  10   6       26.29       47.53     19.74 o 
   1  10   6       31.70       34.17      5.07 o 
   2  10   6       13.61       24.11      3.86 o 
   3  10   6       27.64       22.39      4.83 o 
   4  10   6        3.37        1.49      3.18 o 
   5  10   6       35.91       29.76      5.21 o 
   6  10   6        0.25        3.17      3.37 o 
   7  10   6       68.40       74.23     16.13 o 
   8  10   6       12.89       17.15     10.61 o 
  -4  11   6       70.66       76.27     11.62 o 
  -3  11   6       88.31      107.83     10.42 o 
  -2  11   6      236.62      264.45     27.75 o 
  -1  11   6       97.69       62.95     13.99 o 
   0  11   6       31.45       27.75     10.27 o 
   1  11   6        0.18        4.11      6.43 o 
   2  11   6       14.47       10.47      4.15 o 
   3  11   6       17.57       12.04      5.17 o 
   4  11   6      202.85      210.43     12.78 o 
   5  11   6       99.54      104.78     10.26 o 
   6  11   6       55.66       69.67     17.49 o 
   7  11   6       64.53       58.81      7.90 o 
  -3  12   6      125.61      117.75     13.32 o 
  -2  12   6      109.61      108.76     18.50 o 
  -1  12   6       22.41       21.66      9.70 o 
   0  12   6       42.86       56.86     14.89 o 
   1  12   6        4.87        1.22      5.82 o 
   2  12   6       21.45       23.95      8.02 o 
   3  12   6       90.32       89.22     19.86 o 
   4  12   6        4.78        6.39      5.56 o 
   5  12   6       44.63       44.36      8.22 o 
   6  12   6      239.55      237.99     18.57 o 
   0  13   6        9.74       17.37     10.15 o 
   1  13   6       55.95       87.10     18.73 o 
   2  13   6        0.37       -7.22      7.90 o 
   3  13   6       11.13       14.30      7.39 o 
  -1 -11   7        2.18       17.83     11.06 o 
   0 -11   7       98.26      106.73     18.73 o 
  -4 -10   7       15.00       16.34      5.92 o 
  -3 -10   7        0.29        1.24      4.13 o 
  -2 -10   7      190.43      206.40     17.78 o 
  -1 -10   7      100.66      101.64     12.52 o 
   0 -10   7        0.15       -3.64      9.14 o 
   1 -10   7       90.22      121.39     20.08 o 
   2 -10   7       21.30       20.95     10.27 o 
   3 -10   7        0.78       -4.06      5.87 o 
  -5  -9   7        0.30        6.77      8.80 o 
  -4  -9   7      136.39      184.25     12.31 o 
  -3  -9   7      225.52      261.99     13.97 o 
  -2  -9   7       39.31       39.83      5.84 o 
  -1  -9   7       17.05       19.69      6.94 o 
   0  -9   7       46.52       31.00      6.36 o 
   1  -9   7        4.55       10.73      4.54 o 
   2  -9   7       11.21        1.04      6.73 o 
   3  -9   7       12.76       19.40      8.80 o 
   4  -9   7        2.42       -1.58      5.42 o 
   5  -9   7       61.04       76.27     14.67 o 
  -6  -8   7      106.23       88.61      9.63 o 
  -5  -8   7        0.43        1.77      4.50 o 
  -4  -8   7      102.39       90.41      7.34 o 
  -3  -8   7      116.97      100.97      8.12 o 
  -2  -8   7       89.93       84.83      7.45 o 
  -1  -8   7      265.60      298.95     12.85 o 
   0  -8   7      285.52      290.00     19.88 o 
   1  -8   7       14.74       13.15      6.03 o 
   2  -8   7      347.40      332.87     17.09 o 
   3  -8   7        1.16       -2.03      5.64 o 
   4  -8   7       23.04       39.94     10.61 o 
   5  -8   7        1.13        6.54      6.77 o 
   6  -8   7       31.26       31.30      7.86 o 
  -7  -7   7        3.68        3.61      6.77 o 
  -6  -7   7      187.25      201.18     12.26 o 
  -5  -7   7      125.73      153.25     20.22 o 
  -4  -7   7      149.34      172.69      9.28 o 
  -3  -7   7      156.22      145.43      8.54 o 
  -2  -7   7      414.70      414.67     11.56 o 
  -1  -7   7       96.91       93.00      5.76 o 
   0  -7   7      168.84      177.77      7.37 o 
   1  -7   7       48.31       54.82      5.99 o 
   2  -7   7       25.36       17.48      5.29 o 
   3  -7   7       13.72       14.95      5.30 o 
   4  -7   7      400.41      458.58     24.27 o 
   5  -7   7       70.84       75.76     10.81 o 
   6  -7   7       40.43       39.65      7.75 o 
   7  -7   7      183.17      199.56     15.94 o 
  -8  -6   7       71.87       62.50     13.99 o 
  -7  -6   7       27.33       24.59      9.93 o 
  -6  -6   7        0.12       -1.90      2.19 o 
  -5  -6   7       62.55       45.68      6.13 o 
  -4  -6   7      250.65      260.90      9.86 o 
  -3  -6   7       19.97       24.59      3.49 o 
  -2  -6   7       25.19       15.78      2.73 o 
  -1  -6   7      580.07      593.17     14.02 o 
   0  -6   7      252.74      248.86      8.33 o 
   1  -6   7       86.13       89.15      4.84 o 
   2  -6   7      107.37      112.44     10.32 o 
   3  -6   7      555.70      541.83     15.94 o 
   4  -6   7      215.51      175.00     15.16 o 
   5  -6   7      164.21      207.22     24.59 o 
   6  -6   7       36.26       39.15      7.55 o 
   7  -6   7        2.91        4.78      4.30 o 
   8  -6   7       21.07       31.36     12.41 o 
  -8  -5   7        0.83       13.76      7.22 o 
  -7  -5   7        6.77       10.61      7.45 o 
  -6  -5   7      216.46      221.77     14.82 o 
  -5  -5   7      329.04      308.14     11.39 o 
  -4  -5   7      322.18      322.08      9.63 o 
  -3  -5   7      185.03      174.15      8.22 o 
  -2  -5   7        5.84        6.09      2.02 o 
  -1  -5   7      206.56      201.13      7.70 o 
   0  -5   7      165.19      159.29      8.23 o 
   1  -5   7      109.58      127.01      4.79 o 
   2  -5   7     1506.15     1490.93     27.67 o 
   3  -5   7     2208.98     2140.53     45.30 o 
   4  -5   7       49.37       46.41      6.49 o 
   5  -5   7      735.21      668.42     28.64 o 
   6  -5   7      434.17      392.76     19.67 o 
   7  -5   7       47.93       37.99     11.28 o 
   8  -5   7       60.74       76.49     16.92 o 
   9  -5   7      127.44      115.08     21.66 o 
  -9  -4   7       95.09       97.93     14.44 o 
  -8  -4   7       64.43       76.27     13.09 o 
  -7  -4   7       36.61       29.62     12.64 o 
  -6  -4   7       42.44       33.39      6.23 o 
  -5  -4   7      333.14      354.67     20.37 o 
  -4  -4   7      264.46      270.29      9.55 o 
  -3  -4   7     1232.95     1164.18     22.30 o 
  -2  -4   7     1884.96     1882.37     33.48 o 
  -1  -4   7      303.36      276.89      7.42 o 
   0  -4   7      102.60      116.58      4.76 o 
   1  -4   7      240.77      239.78      5.94 o 
   2  -4   7      130.71      122.35      5.68 o 
   3  -4   7      344.28      345.85     10.96 o 
   4  -4   7      702.55      667.35     23.46 o 
   5  -4   7       17.54       10.48      6.73 o 
   6  -4   7      281.65      273.02     27.98 o 
   7  -4   7        0.17       -0.69      2.93 o 
   8  -4   7      145.44      159.75     22.79 o 
   9  -4   7      109.76      129.40     15.39 o 
  -9  -3   7       14.96       15.79      7.22 o 
  -8  -3   7       64.74       95.22     13.54 o 
  -7  -3   7      169.83      181.58     16.47 o 
  -6  -3   7       18.04       18.85      4.58 o 
  -5  -3   7        0.51       -1.34      1.34 o 
  -4  -3   7     1835.00     1841.34     39.39 o 
  -3  -3   7      448.69      408.78      9.51 o 
  -2  -3   7        6.60        3.49      1.71 o 
  -1  -3   7      297.98      287.80     10.16 o 
   0  -3   7      653.83      620.91     12.42 o 
   1  -3   7       42.79       32.32      2.64 o 
   2  -3   7      184.84      175.28      5.45 o 
   3  -3   7      295.82      253.20      8.49 o 
   4  -3   7      199.90      235.94     11.13 o 
   5  -3   7      292.57      285.22     15.69 o 
   6  -3   7      185.35      161.79     10.90 o 
   7  -3   7      290.84      267.98     20.53 o 
   8  -3   7      305.22      350.16     60.13 o 
   9  -3   7        9.82       -3.90      5.33 o 
  -9  -2   7        1.00        4.96      5.42 o 
  -8  -2   7       55.40       71.26      9.18 o 
  -7  -2   7      287.47      284.20     24.59 o 
  -6  -2   7     1326.58     1403.21     54.83 o 
  -5  -2   7      143.45      155.49     10.19 o 
  -4  -2   7      574.60      569.26     13.16 o 
  -3  -2   7        2.97        0.27      0.98 o 
  -2  -2   7      560.66      562.10     11.15 o 
  -1  -2   7      964.10      899.46     13.74 o 
   0  -2   7      437.65      447.53      8.99 o 
   1  -2   7      316.76      320.36      7.49 o 
   2  -2   7      216.94      228.68      5.66 o 
   3  -2   7      147.24      131.73      4.50 o 
   4  -2   7      801.34      797.88     17.61 o 
   5  -2   7        1.71        0.54      1.85 o 
   6  -2   7       21.42       17.85      3.39 o 
   7  -2   7      387.47      452.09     27.52 o 
   8  -2   7        9.72       18.18      6.06 o 
  10  -2   7        1.69       -3.61      8.12 o 
  -9  -1   7        0.24       -4.29      4.29 o 
  -8  -1   7       62.62       50.01      7.86 o 
  -7  -1   7      158.54      152.36     12.77 o 
  -6  -1   7      150.00      149.52     12.41 o 
  -5  -1   7      365.64      400.65     19.50 o 
  -4  -1   7      294.70      277.61      7.53 o 
  -3  -1   7     3341.35     3322.95     53.96 o 
  -2  -1   7       37.00       27.40      1.89 o 
  -1  -1   7      418.97      380.67      7.31 o 
   0  -1   7      600.95      560.55     10.37 o 
   1  -1   7      173.02      162.49      4.45 o 
   2  -1   7     1554.58     1544.57     25.12 o 
   3  -1   7     2839.80     2716.60     45.06 o 
   4  -1   7     1142.18     1093.69     37.16 o 
   5  -1   7       67.54       73.95      5.31 o 
   6  -1   7      966.00     1311.37     38.14 o 
   7  -1   7       10.54       17.83      7.90 o 
   8  -1   7       33.20       43.77     11.96 o 
   9  -1   7       14.15       18.95     10.61 o 
  10  -1   7       11.19       19.63     10.38 o 
  -9   0   7       32.20       33.57      6.93 o 
  -8   0   7        5.51        4.33      4.20 o 
  -7   0   7        9.96       14.73      5.02 o 
  -6   0   7        0.06       -2.71      2.71 o 
  -5   0   7      999.90      974.81     37.13 o 
  -4   0   7        8.45        7.21      2.08 o 
  -3   0   7        6.74        5.73      1.27 o 
  -2   0   7      248.73      247.32      5.71 o 
  -1   0   7       18.38       21.95      1.67 o 
   0   0   7        0.15        0.79      0.93 o 
   1   0   7      417.68      386.58      7.72 o 
   2   0   7      661.33      655.51     13.24 o 
   3   0   7      399.34      373.79     15.14 o 
   4   0   7      172.03      154.75      8.13 o 
   5   0   7       79.93      108.07      8.70 o 
   6   0   7        3.41        3.16      2.45 o 
   7   0   7       25.23       61.26     14.78 o 
   8   0   7       69.29      113.27     16.92 o 
   9   0   7        5.52       18.95      9.48 o 
  10   0   7        1.71       11.06      9.48 o 
  -9   1   7       20.79       13.54      7.45 o 
  -8   1   7       25.61       36.28      6.87 o 
  -7   1   7      824.79      778.40     60.81 o 
  -6   1   7       12.10        3.17      5.87 o 
  -5   1   7      113.96      120.52     10.48 o 
  -4   1   7        0.51       -1.19      1.95 o 
  -3   1   7      291.97      276.50      6.94 o 
  -2   1   7      103.24      115.07      3.47 o 
  -1   1   7      326.05      351.02      6.94 o 
   0   1   7      241.71      218.17      5.13 o 
   1   1   7      856.50      990.06     17.09 o 
   2   1   7     1465.59     1470.37     24.14 o 
   3   1   7      320.70      340.08      7.88 o 
   4   1   7     1658.46     1654.12     38.67 o 
   5   1   7        0.26        1.19      1.48 o 
   6   1   7      123.85      130.07      7.17 o 
   7   1   7        3.31        1.15      3.59 o 
   8   1   7       40.10       46.71     10.83 o 
   9   1   7      412.40      431.65     31.14 o 
  10   1   7       42.08       35.43     11.73 o 
  -9   2   7        3.74       11.96      6.99 o 
  -8   2   7       15.97       19.18      8.12 o 
  -7   2   7        0.08       -1.39      3.69 o 
  -6   2   7       13.41       15.54     10.72 o 
  -5   2   7       93.37       87.40      4.69 o 
  -4   2   7      226.08      230.10      9.32 o 
  -3   2   7      492.63      452.89     10.38 o 
  -2   2   7      240.09      268.68      7.23 o 
  -1   2   7      946.61      908.61     12.15 o 
   0   2   7       47.43       45.11      2.41 o 
   1   2   7      100.53      102.16      4.31 o 
   2   2   7      885.93      873.79     16.64 o 
   3   2   7     2762.35     2672.75     44.21 o 
   4   2   7      300.38      291.10     13.81 o 
   5   2   7      679.36      669.38     31.50 o 
   6   2   7      117.11      120.72      5.67 o 
   7   2   7      541.96      635.81     31.36 o 
   8   2   7      125.06      128.61     16.70 o 
   9   2   7      674.17      697.90     43.10 o 
  10   2   7      206.15      240.31     25.95 o 
  -9   3   7        0.63        4.96      6.54 o 
  -8   3   7       96.54       78.30     13.76 o 
  -7   3   7       70.79       42.42     10.83 o 
  -6   3   7       36.93       63.91      8.46 o 
  -5   3   7      885.86      872.62     23.80 o 
  -4   3   7       28.29       35.43      3.95 o 
  -3   3   7      124.07      134.64      5.16 o 
  -2   3   7       71.90       64.36      3.39 o 
  -1   3   7        0.16       -0.58      0.97 o 
   0   3   7     1374.59     1419.78     21.96 o 
   1   3   7      162.99      168.63      4.66 o 
   2   3   7       90.22       89.91      3.53 o 
   3   3   7       53.22       27.17      2.79 o 
   4   3   7     1058.97     1020.85     20.86 o 
   5   3   7        0.60       -0.34      1.60 o 
   6   3   7       50.74       44.62      3.25 o 
   7   3   7      250.89      259.40     29.92 o 
   8   3   7       55.45       41.29     10.61 o 
   9   3   7       43.44       53.03     12.41 o 
  10   3   7       12.81       11.06      8.57 o 
  -9   4   7       11.00        7.90      8.57 o 
  -8   4   7       11.42       20.08      9.03 o 
  -7   4   7      263.82      245.04     25.50 o 
  -6   4   7        3.52        3.96      3.74 o 
  -5   4   7       33.73       36.97      7.61 o 
  -4   4   7      125.75      132.77      4.76 o 
  -3   4   7      197.03      191.27     10.18 o 
  -2   4   7      486.12      488.58     10.95 o 
  -1   4   7     1276.47     1289.58     21.71 o 
   0   4   7      202.01      208.66      5.41 o 
   1   4   7      197.34      193.26      5.18 o 
   2   4   7      862.42      871.25     15.89 o 
   3   4   7      660.09      716.22     14.50 o 
   4   4   7      132.34      150.14      6.17 o 
   5   4   7      220.93      190.53      8.26 o 
   6   4   7       25.46       23.58      3.13 o 
   7   4   7       12.68       15.32      6.43 o 
   8   4   7      215.00      226.54     23.92 o 
   9   4   7        0.15        0.45      5.87 o 
  10   4   7       60.92       43.55     11.28 o 
  -8   5   7       49.56       37.23     12.18 o 
  -7   5   7       53.42       64.08     14.22 o 
  -6   5   7      166.72      142.15     19.86 o 
  -5   5   7       43.27       48.51     11.73 o 
  -4   5   7      574.52      519.77     17.91 o 
  -3   5   7       35.35       45.57      5.36 o 
  -2   5   7        0.69        3.16      2.75 o 
  -1   5   7       27.32       32.71      3.49 o 
   0   5   7       71.08       65.48      3.51 o 
   1   5   7      629.38      614.40     12.20 o 
   2   5   7     1756.54     1694.76     28.16 o 
   3   5   7        2.38        4.58      2.04 o 
   4   5   7        7.19        9.74      2.64 o 
   5   5   7      260.08      268.82      9.36 o 
   6   5   7      240.14      271.67     12.41 o 
   7   5   7       29.29       41.29      7.26 o 
   8   5   7      582.67      611.93     39.71 o 
   9   5   7       65.81       90.93     15.79 o 
  10   5   7       52.30       79.43     15.79 o 
  -8   6   7        0.39        3.16      8.12 o 
  -7   6   7       68.69       75.36     17.37 o 
  -6   6   7      144.08      119.59     19.40 o 
  -5   6   7        3.94        2.71      6.54 o 
  -4   6   7        2.48        2.03      2.58 o 
  -3   6   7      367.27      385.73     15.83 o 
  -2   6   7       64.60       75.10      7.42 o 
  -1   6   7        3.24        2.86      2.02 o 
   0   6   7      796.80      718.84     13.14 o 
   1   6   7      131.46      116.08      4.74 o 
   2   6   7      165.73      161.86      6.65 o 
   3   6   7      323.30      333.44     10.20 o 
   4   6   7      248.31      235.26      9.19 o 
   5   6   7      286.04      292.73     10.13 o 
   6   6   7      182.38      185.69     11.37 o 
   7   6   7        0.34       -0.28      3.90 o 
   8   6   7        0.63       -3.61      5.87 o 
   9   6   7      155.50      180.06     23.24 o 
  10   6   7       74.68      102.67     18.05 o 
  -7   7   7       28.94       64.31     16.25 o 
  -6   7   7       14.96       16.25      9.48 o 
  -5   7   7       10.44       16.25      9.25 o 
  -4   7   7       55.51       40.65      6.47 o 
  -3   7   7      275.39      249.72     14.98 o 
  -2   7   7        0.94       -2.57      2.57 o 
  -1   7   7      108.99       93.58      8.08 o 
   0   7   7      444.60      463.74     14.17 o 
   1   7   7        8.43        9.41      2.38 o 
   2   7   7        1.59        1.97      1.93 o 
   3   7   7      959.94      953.88     20.68 o 
   4   7   7       25.06       19.94      3.30 o 
   5   7   7      165.24      155.02      7.48 o 
   6   7   7       30.80       41.73      5.07 o 
   7   7   7       13.43       20.17      4.40 o 
   8   7   7        6.33       17.83      9.03 o 
   9   7   7      189.96      180.51     24.14 o 
  -7   8   7        9.85        9.25      9.70 o 
  -6   8   7       19.38       47.61     14.89 o 
  -5   8   7      177.13      191.72     11.38 o 
  -4   8   7        0.43        1.68      3.62 o 
  -3   8   7      323.80      303.43     18.45 o 
  -2   8   7       10.55        7.60      4.02 o 
  -1   8   7       35.81       38.16      8.29 o 
   0   8   7        0.35        3.19      2.54 o 
   1   8   7       73.24       86.22      8.92 o 
   2   8   7      185.49      182.74      8.39 o 
   3   8   7        1.43       -1.19      2.23 o 
   4   8   7        9.32        7.98      2.80 o 
   5   8   7       19.26       19.22      3.58 o 
   6   8   7        5.93        8.66      4.12 o 
   7   8   7      336.16      341.74     34.30 o 
   8   8   7      172.25      198.11     25.72 o 
   9   8   7       79.70       87.32     18.28 o 
  -6   9   7        6.05       -4.51      9.25 o 
  -5   9   7       50.24       62.82      9.59 o 
  -4   9   7        7.40        3.69      3.61 o 
  -3   9   7      156.33      171.83     15.44 o 
  -2   9   7       45.70       52.46      9.15 o 
  -1   9   7       26.77       18.98      5.40 o 
   0   9   7      556.54      575.65     21.70 o 
   1   9   7       34.98       27.98      4.29 o 
   2   9   7      370.95      392.44     12.92 o 
   3   9   7      582.82      597.39     17.52 o 
   4   9   7      147.44      153.52     11.07 o 
   5   9   7        2.60        1.20      2.88 o 
   6   9   7      110.50      122.48      9.76 o 
   7   9   7        0.50       -0.39      2.88 o 
   8   9   7        2.86       -7.45      7.45 o 
  -5  10   7        1.35        4.96      9.70 o 
  -4  10   7        0.18        3.36      3.74 o 
  -3  10   7        4.78        6.65      5.86 o 
  -2  10   7      383.21      399.86     47.16 o 
  -1  10   7      112.02      115.08     18.05 o 
   0  10   7        2.66        1.78      4.98 o 
   1  10   7       10.08        9.72      3.85 o 
   2  10   7       72.32       77.38      7.62 o 
   3  10   7      125.07      121.88      9.35 o 
   4  10   7      165.57      187.52     11.64 o 
   5  10   7       23.86       24.35      4.68 o 
   6  10   7       68.27       55.31     13.18 o 
   7  10   7      111.19      133.74     37.46 o 
   8  10   7       23.54       16.02     11.06 o 
  -4  11   7      199.35      220.17     18.69 o 
  -3  11   7        0.09       -3.16      4.88 o 
  -2  11   7       73.24       76.27     15.57 o 
  -1  11   7       73.56       46.26     12.41 o 
   0  11   7      193.02      156.37     22.11 o 
   1  11   7       18.07       18.14     10.38 o 
   2  11   7      225.85      209.25     19.52 o 
   3  11   7       25.39       30.09      6.53 o 
   4  11   7      328.28      312.21     23.22 o 
   5  11   7       99.48      108.59     12.30 o 
   6  11   7        3.78       -2.32      3.94 o 
   7  11   7      163.84      162.45     23.47 o 
  -2  12   7       15.52       14.67      8.57 o 
  -1  12   7        1.82       -1.58      6.99 o 
   0  12   7        9.91        5.87      9.25 o 
   1  12   7        0.12        5.15      6.10 o 
   2  12   7      246.00      300.55     31.82 o 
   3  12   7       11.85       16.98      6.72 o 
   4  12   7       25.08       17.73      7.05 o 
   5  12   7      134.29      143.89     14.66 o 
   1  13   7        0.30       -5.98      5.98 o 
   2  13   7        2.66        8.80      9.25 o 
  -3 -10   8      206.41      215.72     37.46 o 
  -2 -10   8      229.16      226.95     18.69 o 
  -1 -10   8        7.08        2.09      5.64 o 
   0 -10   8       49.73       26.34      8.34 o 
   1 -10   8       58.79       60.25     14.67 o 
   2 -10   8       10.10       10.86      6.93 o 
  -5  -9   8        0.05        4.74      8.80 o 
  -4  -9   8       56.75       54.39      8.19 o 
  -3  -9   8       68.21       56.20      7.60 o 
  -2  -9   8       17.88       23.91      5.23 o 
  -1  -9   8       83.48       95.10     11.96 o 
   0  -9   8        0.28       -1.80      6.09 o 
   1  -9   8        0.00       -5.42      5.42 o 
   2  -9   8       49.12       37.93     15.79 o 
   3  -9   8      147.02      165.39     22.56 o 
   4  -9   8       15.85       11.96      8.12 o 
  -6  -8   8       73.96       76.27     17.60 o 
  -5  -8   8       34.16       34.45      7.49 o 
  -4  -8   8       36.25       40.27      7.68 o 
  -3  -8   8       13.89       17.39      4.30 o 
  -2  -8   8       31.56       23.58      4.76 o 
  -1  -8   8        0.58       -2.48      2.48 o 
   0  -8   8       20.86       18.15      5.31 o 
   1  -8   8        1.02        2.98      3.41 o 
   2  -8   8       43.12       47.69      6.96 o 
   3  -8   8        0.18       -5.64      5.64 o 
   4  -8   8        1.04        4.74      6.09 o 
   5  -8   8       62.43       73.78     14.22 o 
   6  -8   8       61.31       47.38     11.51 o 
  -7  -7   8        0.11        7.67      8.35 o 
  -6  -7   8      458.56      515.85     22.25 o 
  -5  -7   8       86.95      108.38     11.60 o 
  -4  -7   8      289.21      324.38     12.95 o 
  -3  -7   8      480.14      498.26     17.67 o 
  -2  -7   8      147.41      160.27     12.60 o 
  -1  -7   8        3.42       -1.39      2.05 o 
   0  -7   8       88.31       86.12     11.30 o 
   1  -7   8      615.94      643.92     20.38 o 
   2  -7   8       15.31       14.62      4.57 o 
   3  -7   8      173.41      188.63     22.34 o 
   4  -7   8      147.31      112.14     16.92 o 
   5  -7   8       26.13       26.77     11.17 o 
   6  -7   8      159.09      142.23     14.25 o 
   7  -7   8       78.37       69.32     10.21 o 
  -7  -6   8      102.78      122.30     19.40 o 
  -6  -6   8       30.50       28.73      4.90 o 
  -5  -6   8       47.53       41.15      8.22 o 
  -4  -6   8      457.18      484.83     13.26 o 
  -3  -6   8        1.01       -1.97      1.99 o 
  -2  -6   8        1.86        4.17      2.15 o 
  -1  -6   8        0.58        0.60      1.95 o 
   0  -6   8        1.47        2.16      1.86 o 
   1  -6   8      157.74      158.69     10.05 o 
   2  -6   8      667.04      686.35     19.86 o 
   3  -6   8      123.74      118.00     12.20 o 
   4  -6   8        3.90        2.95      4.24 o 
   5  -6   8        0.57       -3.92      3.92 o 
   6  -6   8      706.57      687.35     30.62 o 
   7  -6   8       64.09       76.69      9.93 o 
  -8  -5   8        0.12        6.09      7.22 o 
  -7  -5   8       12.88       19.18      8.57 o 
  -6  -5   8       71.58       90.93     15.34 o 
  -5  -5   8       71.48       67.35      5.86 o 
  -4  -5   8      229.88      217.79      8.36 o 
  -3  -5   8       44.40       49.58      3.93 o 
  -2  -5   8      168.04      163.00     10.29 o 
  -1  -5   8        0.08       -1.57      1.57 o 
   0  -5   8      261.58      269.83      8.22 o 
   1  -5   8        9.40        3.82      2.03 o 
   2  -5   8        7.27        8.20      2.41 o 
   3  -5   8        0.02       -0.49      2.35 o 
   4  -5   8      258.25      296.73     32.72 o 
   5  -5   8        2.80        9.47      4.55 o 
   6  -5   8      113.63      106.54     27.30 o 
   7  -5   8       37.33       46.22      7.37 o 
   8  -5   8        5.21       12.36      4.75 o 
  -8  -4   8       83.63       91.84     15.57 o 
  -7  -4   8       41.48       54.38     11.73 o 
  -6  -4   8      214.57      238.31     32.49 o 
  -5  -4   8        8.15        6.13      2.86 o 
  -4  -4   8      300.96      309.27      7.83 o 
  -3  -4   8      633.07      637.63     15.44 o 
  -2  -4   8       22.28       16.74      2.73 o 
  -1  -4   8        8.57        5.87      2.18 o 
   0  -4   8      505.86      466.09     11.43 o 
   1  -4   8        0.21       -1.77      1.77 o 
   2  -4   8     1288.57     1242.74     24.11 o 
   3  -4   8     1290.02     1295.49     27.32 o 
   4  -4   8       14.03       18.68      4.25 o 
   5  -4   8       35.54       31.00      5.44 o 
   6  -4   8       82.63       68.80      7.62 o 
   7  -4   8       13.47       14.62      4.04 o 
   8  -4   8       52.05       29.16      8.69 o 
   9  -4   8      224.24      226.79     29.78 o 
  -8  -3   8      211.70      251.14     24.82 o 
  -7  -3   8        5.48       20.84      6.40 o 
  -6  -3   8        0.23       -3.55      3.55 o 
  -5  -3   8      349.36      375.92     13.30 o 
  -4  -3   8     2134.24     2192.07     46.40 o 
  -3  -3   8      257.40      254.05      8.40 o 
  -2  -3   8      260.80      226.44      8.28 o 
  -1  -3   8      190.51      165.00      7.94 o 
   0  -3   8       48.59       41.07      3.67 o 
   1  -3   8     1116.21     1186.55     21.15 o 
   2  -3   8     1169.45     1182.31     20.95 o 
   3  -3   8      266.69      253.47      8.77 o 
   4  -3   8     2779.70     2664.87     62.85 o 
   5  -3   8      135.94      136.39     14.30 o 
   6  -3   8        3.95        8.86      3.72 o 
   7  -3   8      511.90      524.54     29.11 o 
   8  -3   8      578.29      685.07     32.70 o 
   9  -3   8        4.97        9.70     10.38 o 
  -9  -2   8       43.70       32.49      9.48 o 
  -8  -2   8       34.50       36.55      9.48 o 
  -7  -2   8      204.09      182.93     15.55 o 
  -6  -2   8       80.70       84.35     10.52 o 
  -5  -2   8      516.49      508.32     17.47 o 
  -4  -2   8       24.45       35.73      4.48 o 
  -3  -2   8      379.00      382.68      9.13 o 
  -2  -2   8      115.14       94.83      5.73 o 
  -1  -2   8      515.44      518.92     12.73 o 
   0  -2   8        1.18        1.57      1.25 o 
   1  -2   8      686.41      632.26     12.59 o 
   2  -2   8       34.00       27.82      2.63 o 
   3  -2   8      689.93      632.73     16.10 o 
   4  -2   8     1026.74      955.45     26.09 o 
   5  -2   8      689.42      678.16     23.52 o 
   6  -2   8      585.85      623.35     22.40 o 
   7  -2   8       22.45       24.87      5.08 o 
   8  -2   8      591.21      825.61     52.35 o 
   9  -2   8       86.73      114.62     20.76 o 
  -9  -1   8      196.87      311.83     24.37 o 
  -8  -1   8      278.70      307.32     23.92 o 
  -7  -1   8      138.91      131.99     12.79 o 
  -6  -1   8      834.24      925.72     37.32 o 
  -5  -1   8      285.71      272.96      8.42 o 
  -4  -1   8     1271.20     1194.94     28.72 o 
  -3  -1   8      345.83      357.23      8.95 o 
  -2  -1   8      462.37      446.31      9.96 o 
  -1  -1   8       26.92       39.99      2.82 o 
   0  -1   8     1001.00      982.81     16.63 o 
   1  -1   8      255.03      228.85      6.23 o 
   2  -1   8      186.50      180.47      5.51 o 
   3  -1   8      137.17      127.93      4.76 o 
   4  -1   8     1227.94     1154.94     29.42 o 
   5  -1   8      217.15      275.03     13.17 o 
   6  -1   8      960.24     1233.34     37.03 o 
   7  -1   8       57.49       71.98      7.40 o 
   8  -1   8        6.55        8.35      8.35 o 
   9  -1   8      148.38      200.59     25.27 o 
  10  -1   8       23.43       28.66     12.64 o 
  -9   0   8      104.98      110.34     16.02 o 
  -8   0   8      444.79      419.00     22.13 o 
  -7   0   8      370.45      361.53     29.22 o 
  -6   0   8       46.63       62.57      8.62 o 
  -5   0   8        0.15       -1.14      1.40 o 
  -4   0   8      112.40      112.17      7.89 o 
  -3   0   8       42.86       48.92      3.10 o 
  -2   0   8     1010.34      980.91     18.14 o 
  -1   0   8      517.63      534.73     10.55 o 
   0   0   8     2270.56     2257.27     34.00 o 
   1   0   8     1959.10     1910.05     31.27 o 
   2   0   8       29.70       36.64      3.80 o 
   3   0   8       26.65       20.43      2.35 o 
   4   0   8      261.42      249.38     16.32 o 
   5   0   8       22.77       23.02      4.13 o 
   6   0   8      261.14      315.26     17.24 o 
   7   0   8      726.50      965.04     33.80 o 
   8   0   8        2.22        5.42      6.99 o 
   9   0   8       61.44       58.67     14.44 o 
  10   0   8        0.95       -7.45      7.45 o 
  -9   1   8       25.11       12.41      9.25 o 
  -8   1   8       21.80       32.73      7.61 o 
  -7   1   8        0.33        1.00      4.43 o 
  -6   1   8       10.68        9.25      7.11 o 
  -5   1   8      471.56      459.79     12.77 o 
  -4   1   8       20.29       20.60      3.71 o 
  -3   1   8      968.68     1010.44     21.74 o 
  -2   1   8      270.78      279.86      6.28 o 
  -1   1   8      213.26      210.38      5.28 o 
   0   1   8      533.52      566.45     11.75 o 
   1   1   8      319.20      288.13      7.46 o 
   2   1   8      149.85      136.52      4.69 o 
   3   1   8       32.01       29.83      2.44 o 
   4   1   8      347.91      302.74      8.83 o 
   5   1   8      440.98      504.51     40.20 o 
   6   1   8      523.78      608.30     49.73 o 
   7   1   8      142.42      170.12     14.55 o 
   8   1   8      131.56      151.40     20.08 o 
   9   1   8       58.33       74.46     15.12 o 
  10   1   8      105.48      121.62     19.86 o 
  -9   2   8      122.43      112.14     16.92 o 
  -8   2   8       42.66       65.44     13.09 o 
  -7   2   8      632.69      614.73     60.92 o 
  -6   2   8       22.81       31.57      6.62 o 
  -5   2   8        1.30       -2.21      2.21 o 
  -4   2   8       16.56       14.59      3.34 o 
  -3   2   8      607.41      610.59     14.95 o 
  -2   2   8      386.55      405.38      9.60 o 
  -1   2   8     2062.44     2009.08     28.58 o 
   0   2   8       99.50       87.44      3.89 o 
   1   2   8      156.40      149.48      5.42 o 
   2   2   8      367.61      355.06      7.93 o 
   3   2   8     1191.37     1113.76     20.47 o 
   4   2   8      217.36      207.53      9.68 o 
   5   2   8      348.90      338.64     23.66 o 
   6   2   8      247.73      278.10     21.30 o 
   7   2   8       11.83       13.68      2.58 o 
   8   2   8       34.70       36.33     11.06 o 
   9   2   8        0.98        0.00      6.32 o 
  10   2   8        4.67        6.32      8.35 o 
  -9   3   8      328.25      380.65     30.46 o 
  -8   3   8      130.83      128.61     18.73 o 
  -7   3   8      115.81       97.24     11.48 o 
  -6   3   8       10.41        5.53      3.98 o 
  -5   3   8      185.35      171.65     14.00 o 
  -4   3   8       66.86       78.86      7.66 o 
  -3   3   8      917.92      914.60     20.89 o 
  -2   3   8      452.27      480.65     15.00 o 
  -1   3   8      158.69      149.31      6.64 o 
   0   3   8     1111.59     1010.69     15.73 o 
   1   3   8      832.04      811.87     13.97 o 
   2   3   8        8.02       20.72      2.05 o 
   3   3   8        7.87        4.93      1.97 o 
   4   3   8       20.98       18.07      2.81 o 
   5   3   8      207.43      194.92     13.32 o 
   6   3   8      150.94      169.04     11.69 o 
   7   3   8      577.20      568.64     25.70 o 
   8   3   8       60.22       55.06     12.64 o 
   9   3   8       13.63       20.08      9.48 o 
  10   3   8        1.15       -3.61      7.45 o 
  -8   4   8        4.95       20.53      8.80 o 
  -7   4   8        5.96        9.25      7.22 o 
  -6   4   8       76.14       72.16      9.48 o 
  -5   4   8      267.34      281.00     17.50 o 
  -4   4   8      109.42      113.44      4.64 o 
  -3   4   8       12.42        6.00      2.54 o 
  -2   4   8      183.29      163.57     10.42 o 
  -1   4   8        6.73        6.28      2.24 o 
   0   4   8       30.22       36.11      2.35 o 
   1   4   8       46.28       52.94      3.42 o 
   2   4   8      210.80      216.36      5.70 o 
   3   4   8      389.50      367.23     11.23 o 
   4   4   8        1.10        2.25      1.61 o 
   5   4   8      482.59      446.40     15.14 o 
   6   4   8      223.37      250.94      9.81 o 
   7   4   8      110.01       95.93      6.36 o 
   8   4   8      104.09      120.72     17.60 o 
   9   4   8      250.28      252.26     27.08 o 
  10   4   8       72.96       85.52     15.57 o 
  -8   5   8       50.71       60.47     14.22 o 
  -7   5   8      188.67      184.12     24.14 o 
  -6   5   8        0.94        6.77      6.77 o 
  -5   5   8       52.14       45.35     12.64 o 
  -4   5   8      124.14      116.76     10.98 o 
  -3   5   8      107.92      131.10     12.07 o 
  -2   5   8      535.90      553.71     19.96 o 
  -1   5   8      251.96      266.69      9.80 o 
   0   5   8       59.55       54.61      3.21 o 
   1   5   8        0.04       -0.77      1.15 o 
   2   5   8      207.59      208.76      6.60 o 
   3   5   8      328.78      319.98      9.80 o 
   4   5   8       22.67       16.46      3.22 o 
   5   5   8      679.60      590.68     21.14 o 
   6   5   8        9.10        2.94      2.34 o 
   7   5   8       13.81       18.86      3.67 o 
   8   5   8       63.68       57.54     13.09 o 
   9   5   8       62.03       49.64     13.31 o 
  10   5   8        8.86       16.02      9.93 o 
  -8   6   8        7.96        1.81      8.35 o 
  -7   6   8        6.61       21.66     10.38 o 
  -6   6   8       46.03       35.20     11.96 o 
  -5   6   8       25.87       14.44      9.03 o 
  -4   6   8        2.09        0.12      3.84 o 
  -3   6   8      547.74      557.14     20.52 o 
  -2   6   8      143.14      133.75     10.24 o 
  -1   6   8      103.37       98.58      7.45 o 
   0   6   8      256.27      255.27      8.84 o 
   1   6   8        0.11       -1.35      1.35 o 
   2   6   8       26.85       31.07      4.45 o 
   3   6   8       28.49       18.13      3.13 o 
   4   6   8       72.26       62.14      5.66 o 
   5   6   8        3.44        0.29      2.77 o 
   6   6   8      661.83      672.42     20.28 o 
   7   6   8       50.21       43.53      5.98 o 
   8   6   8        0.69       -2.71      7.45 o 
   9   6   8      141.24      144.63     21.44 o 
  10   6   8        3.02        4.29      8.35 o 
  -7   7   8        9.49        9.25      9.93 o 
  -6   7   8        3.10        2.26      8.57 o 
  -5   7   8       69.50       55.73     15.34 o 
  -4   7   8      137.40      144.08     11.88 o 
  -3   7   8       53.25       37.55      7.00 o 
  -2   7   8       51.71       58.54      7.42 o 
  -1   7   8       35.93       23.83      4.87 o 
   0   7   8      433.90      408.94     13.06 o 
   1   7   8      310.99      323.11     10.60 o 
   2   7   8      198.06      205.67      8.42 o 
   3   7   8       86.28       76.29      5.99 o 
   4   7   8      337.02      394.59     12.51 o 
   5   7   8        0.01       -2.68      2.68 o 
   6   7   8      154.36      142.74     10.22 o 
   7   7   8        0.03       -2.11      2.72 o 
   8   7   8        3.09       14.44      9.48 o 
   9   7   8      132.13      170.58     24.59 o 
  -6   8   8       29.40       31.36     12.86 o 
  -5   8   8       97.80       92.26      7.68 o 
  -4   8   8        3.46        3.63      8.46 o 
  -3   8   8        0.53       -1.27      3.96 o 
  -2   8   8      200.13      204.73     17.02 o 
  -1   8   8        6.22        8.16      4.22 o 
   0   8   8        8.93        3.76      2.93 o 
   1   8   8      124.00      114.78      8.37 o 
   2   8   8        6.97        8.99      2.71 o 
   3   8   8       16.31        8.64      3.35 o 
   4   8   8      687.29      706.75     19.24 o 
   5   8   8        1.04        2.09      2.86 o 
   6   8   8       37.77       32.39      6.59 o 
   7   8   8      382.56      432.46     22.56 o 
   8   8   8       44.79       60.47     14.67 o 
   9   8   8       11.87       27.53     11.73 o 
  -6   9   8        0.72       -4.74      9.25 o 
  -5   9   8       36.24       36.54      7.33 o 
  -4   9   8        1.22        7.25      4.75 o 
  -3   9   8       62.02       74.66     10.77 o 
  -2   9   8       23.64       29.67      7.52 o 
  -1   9   8      268.88      298.41     22.01 o 
   0   9   8        3.24        7.03      4.06 o 
   1   9   8      132.00      126.21      9.19 o 
   2   9   8       59.39       60.33      9.49 o 
   3   9   8       27.15       24.70      4.89 o 
   4   9   8      120.18      107.97     10.64 o 
   5   9   8      147.07      194.70     13.16 o 
   6   9   8       94.94       99.60     11.02 o 
   7   9   8       89.76       93.33     10.27 o 
   8   9   8        0.24       -7.45      7.45 o 
  -5  10   8       71.93       88.28      9.73 o 
  -4  10   8       10.85        5.62      4.03 o 
  -3  10   8       30.45       41.97     16.36 o 
  -2  10   8       10.44        9.95      6.36 o 
  -1  10   8        6.66       10.61      7.67 o 
   0  10   8        8.87       11.06      8.57 o 
   1  10   8       50.74       54.83      9.89 o 
   2  10   8       27.81       39.41      6.94 o 
   3  10   8       51.23       53.84      7.39 o 
   4  10   8      151.66      139.84     11.27 o 
   5  10   8      308.24      323.44     19.44 o 
   6  10   8       13.67       13.01      4.73 o 
   7  10   8       78.98       79.96     10.15 o 
  -3  11   8        1.35       -2.93      5.87 o 
  -2  11   8        0.09       -1.58      6.32 o 
  -1  11   8        5.04        2.93      7.45 o 
   0  11   8       45.53       61.83     15.12 o 
   1  11   8       39.80       41.28      8.99 o 
   2  11   8       78.24       68.71     10.45 o 
   3  11   8       45.98       46.33     19.63 o 
   4  11   8       27.60       42.31     11.30 o 
   5  11   8       52.49       41.36      9.80 o 
   6  11   8       17.75       12.97      6.42 o 
  -2  12   8       22.74       20.53     10.38 o 
  -1  12   8        9.83        6.09      8.57 o 
   0  12   8       10.31       13.31      9.70 o 
   1  12   8       71.51       80.88     12.30 o 
   2  12   8      120.57      121.39     20.31 o 
   3  12   8        1.03        3.75      5.91 o 
   4  12   8        6.95        1.64      5.25 o 
   5  12   8       31.25       51.45     13.09 o 
  -3  -9   9        9.11       10.19      5.88 o 
  -2  -9   9       44.09       43.85      8.61 o 
  -1  -9   9      155.59      173.24     31.48 o 
   0  -9   9       14.52       27.13      7.52 o 
   1  -9   9        0.00       -5.64      5.64 o 
   2  -9   9       22.77       16.89      9.70 o 
   3  -9   9       37.40       18.28      9.70 o 
  -5  -8   9       14.99       16.70     10.83 o 
  -4  -8   9      139.62      142.95     10.47 o 
  -3  -8   9       32.82       35.13      6.10 o 
  -2  -8   9        2.20       12.34      4.16 o 
  -1  -8   9       29.07       26.17      7.34 o 
   0  -8   9        0.20       -0.26      3.87 o 
   1  -8   9       32.73       32.25      6.61 o 
   2  -8   9      244.37      291.06     21.54 o 
   3  -8   9        3.04       18.28     10.38 o 
   4  -8   9       34.89       33.85     10.61 o 
   5  -8   9       38.61       24.82     10.38 o 
  -6  -7   9      103.55      106.06     10.16 o 
  -5  -7   9        2.83       10.81      5.64 o 
  -4  -7   9        0.09       -2.21      2.77 o 
  -3  -7   9       67.83       82.64     12.26 o 
  -2  -7   9       21.29       18.10      3.88 o 
  -1  -7   9       99.94       96.18      9.55 o 
   0  -7   9      211.18      233.62     12.92 o 
   1  -7   9       55.93       50.90      7.20 o 
   2  -7   9       38.45       22.68      6.83 o 
   3  -7   9       25.57       30.24      9.70 o 
   4  -7   9       67.39       74.24     14.44 o 
   5  -7   9        6.80        3.16      6.99 o 
   6  -7   9      434.77      455.34     31.82 o 
  -7  -6   9      159.27      164.49     23.02 o 
  -6  -6   9        8.68        3.05      3.57 o 
  -5  -6   9       94.03       96.00     17.04 o 
  -4  -6   9       36.95       35.36      4.54 o 
  -3  -6   9        0.33       -1.27      2.72 o 
  -2  -6   9      128.86      137.64      7.85 o 
  -1  -6   9      766.92      754.74     17.26 o 
   0  -6   9       43.43       32.38      4.10 o 
   1  -6   9       12.57       14.28      3.45 o 
   2  -6   9        1.70        3.18      4.33 o 
   3  -6   9       21.97       48.74     11.51 o 
   4  -6   9       19.04        0.45      6.09 o 
   5  -6   9      278.58      268.07     17.35 o 
   6  -6   9      178.60      164.75     13.35 o 
   7  -6   9      127.65      130.89     11.74 o 
  -7  -5   9       38.45       47.38     12.86 o 
  -6  -5   9       40.14       43.77     12.41 o 
  -5  -5   9        2.71        1.53      5.38 o 
  -4  -5   9        2.04        2.35      2.15 o 
  -3  -5   9       80.57       75.90      5.49 o 
  -2  -5   9       29.39       24.04      3.54 o 
  -1  -5   9       84.12       65.44      7.20 o 
   0  -5   9       26.66       24.91      3.56 o 
   1  -5   9      124.83      142.88      7.57 o 
   2  -5   9       48.29       31.81      3.87 o 
   3  -5   9      233.24      218.71     16.59 o 
   4  -5   9      677.91      665.97     24.91 o 
   5  -5   9      320.86      284.01     17.07 o 
   6  -5   9       53.42       50.40      7.37 o 
   7  -5   9        7.15        7.04      4.45 o 
   8  -5   9       92.71       83.45     10.26 o 
  -8  -4   9        7.82       10.38      8.57 o 
  -7  -4   9      104.21      131.77     19.63 o 
  -6  -4   9       35.79       36.10     10.38 o 
  -5  -4   9      169.26      196.71     12.10 o 
  -4  -4   9       21.86       25.54      3.14 o 
  -3  -4   9      101.71       87.47      7.81 o 
  -2  -4   9        7.50        1.61      2.27 o 
  -1  -4   9      192.81      181.00      8.45 o 
   0  -4   9      560.76      515.76     12.64 o 
   1  -4   9      125.18      130.02      8.50 o 
   2  -4   9       39.04       32.71      4.04 o 
   3  -4   9      378.82      383.17     19.25 o 
   4  -4   9      208.01      166.22     13.17 o 
   5  -4   9        1.12        5.17      3.62 o 
   6  -4   9      407.08      409.77     18.67 o 
   7  -4   9      112.20      109.66     13.14 o 
   8  -4   9       16.89       22.85      4.88 o 
  -8  -3   9       48.10       46.48     12.18 o 
  -7  -3   9       10.07       12.41      8.12 o 
  -6  -3   9       52.92       65.24     11.51 o 
  -5  -3   9       68.52       64.04      5.88 o 
  -4  -3   9      139.82      156.64      9.67 o 
  -3  -3   9      103.29      112.66      6.14 o 
  -2  -3   9      916.08      943.98     20.90 o 
  -1  -3   9       98.27      104.85      6.74 o 
   0  -3   9       42.43       35.89      3.69 o 
   1  -3   9       63.19       53.51      3.90 o 
   2  -3   9      275.10      242.10     15.27 o 
   3  -3   9      320.92      280.14     13.39 o 
   4  -3   9     2030.71     1909.71     54.77 o 
   5  -3   9      219.50      234.63     17.21 o 
   6  -3   9      123.49      127.09     12.34 o 
   7  -3   9      132.86      113.98     17.37 o 
   8  -3   9       56.82       62.12      6.22 o 
   9  -3   9       74.41       78.97     18.95 o 
  -8  -2   9       37.16       51.90     12.18 o 
  -7  -2   9        0.69        3.61      6.77 o 
  -6  -2   9      231.91      213.31     17.15 o 
  -5  -2   9        0.16       -0.23      2.21 o 
  -4  -2   9       24.16       25.18      4.50 o 
  -3  -2   9      274.49      300.10      9.28 o 
  -2  -2   9      158.66      153.92      7.82 o 
  -1  -2   9        4.95        1.97      1.89 o 
   0  -2   9      164.24      154.35      7.06 o 
   1  -2   9      711.82      748.08     14.73 o 
   2  -2   9       40.43       36.94      2.96 o 
   3  -2   9      399.91      420.41     15.86 o 
   4  -2   9      182.58      177.63     12.12 o 
   5  -2   9      144.40      146.53     11.17 o 
   6  -2   9       12.86        6.18      5.53 o 
   7  -2   9      278.55      345.10     18.45 o 
   8  -2   9      156.86      153.89     23.47 o 
   9  -2   9      386.85      461.66     37.68 o 
  -8  -1   9       41.75       62.05     13.31 o 
  -7  -1   9      100.55      128.11     20.53 o 
  -6  -1   9        9.45       15.26      5.64 o 
  -5  -1   9        0.40       -0.23      2.13 o 
  -4  -1   9       21.91       26.34      4.59 o 
  -3  -1   9      405.00      437.89     16.09 o 
  -2  -1   9      692.94      638.63     16.33 o 
  -1  -1   9     1647.39     1594.59     31.27 o 
   0  -1   9      109.64      126.45      6.72 o 
   1  -1   9       19.40        9.96      2.00 o 
   2  -1   9       52.84       47.81      3.81 o 
   3  -1   9     1058.00     1019.48     26.95 o 
   4  -1   9      155.65      148.71     10.67 o 
   5  -1   9     3544.01     3390.50     89.53 o 
   6  -1   9      995.12     1191.18     43.13 o 
   7  -1   9       26.09       34.51      6.05 o 
   8  -1   9        7.06       14.44      9.93 o 
   9  -1   9       19.97       36.78     12.64 o 
  -8   0   9      186.29      168.78     20.76 o 
  -7   0   9      191.17      199.73     17.07 o 
  -6   0   9       19.58       24.25      6.29 o 
  -5   0   9       77.92       84.06      5.06 o 
  -4   0   9       55.61       70.77      9.24 o 
  -3   0   9       46.62       59.14      5.69 o 
  -2   0   9     1727.68     1747.62     45.04 o 
  -1   0   9      513.11      494.88     12.06 o 
   0   0   9      167.41      163.85      6.71 o 
   1   0   9       45.05       39.73      2.76 o 
   2   0   9       22.03       28.02      2.63 o 
   3   0   9     1089.83     1027.12     23.46 o 
   4   0   9     1469.40     1348.36     33.89 o 
   5   0   9     1552.96     1581.51     59.51 o 
   6   0   9      693.98      845.84     28.01 o 
   7   0   9      165.68      208.60     15.68 o 
   8   0   9       40.21       67.24     15.57 o 
   9   0   9      149.62      199.01     26.40 o 
  10   0   9      188.08      323.57     34.75 o 
  -8   1   9       21.46       23.24     10.15 o 
  -7   1   9       88.69      100.78     12.17 o 
  -6   1   9        2.79        7.98      4.61 o 
  -5   1   9      259.78      266.75     23.02 o 
  -4   1   9      603.07      578.38     45.69 o 
  -3   1   9        4.10        2.62      2.49 o 
  -2   1   9       14.43        4.92      2.86 o 
  -1   1   9        0.02       -1.20      1.20 o 
   0   1   9      226.47      219.44      8.01 o 
   1   1   9       41.51       49.60      3.39 o 
   2   1   9      461.61      431.74     12.46 o 
   3   1   9       82.31       81.02      5.13 o 
   4   1   9      640.02      640.66     18.96 o 
   5   1   9       37.55       42.51      5.99 o 
   6   1   9      154.35      161.69     10.81 o 
   7   1   9      177.69      189.61     11.55 o 
   8   1   9        4.93       20.08      8.35 o 
   9   1   9        5.52        6.32      7.90 o 
  10   1   9       46.72       55.06     14.44 o 
  -8   2   9       26.29       34.30     10.83 o 
  -7   2   9        0.46       -3.67      4.23 o 
  -6   2   9      294.73      288.36     26.63 o 
  -5   2   9       52.80       53.19      8.69 o 
  -4   2   9      153.17      159.87     11.64 o 
  -3   2   9       37.18       38.48      4.38 o 
  -2   2   9     2824.64     2868.02     77.52 o 
  -1   2   9       22.33       18.74      2.69 o 
   0   2   9        4.70        4.07      1.46 o 
   1   2   9       24.21       30.11      2.65 o 
   2   2   9     1788.00     1708.22     28.42 o 
   3   2   9      335.89      333.13     11.69 o 
   4   2   9        8.19        7.98      2.83 o 
   5   2   9     1971.70     1948.81     54.26 o 
   6   2   9       52.25       59.98      6.90 o 
   7   2   9        9.67       15.61      4.03 o 
   8   2   9       57.94       56.86     13.54 o 
   9   2   9       29.39       24.59     11.06 o 
  10   2   9       14.04       17.60     10.38 o 
  -8   3   9       30.53       43.77     12.64 o 
  -7   3   9       55.26       54.08     12.64 o 
  -6   3   9        1.74       -0.34      3.99 o 
  -5   3   9       22.99       21.70      6.20 o 
  -4   3   9      370.66      386.84     16.91 o 
  -3   3   9      274.41      282.09     17.65 o 
  -2   3   9       51.30       51.84      5.36 o 
  -1   3   9      922.52      930.21     24.58 o 
   0   3   9      321.51      314.70      7.64 o 
   1   3   9       84.88       93.33      4.63 o 
   2   3   9      125.17      125.69      4.98 o 
   3   3   9     1039.03      998.31     23.65 o 
   4   3   9       74.73       74.07      5.66 o 
   5   3   9      239.17      239.09     15.19 o 
   6   3   9        5.16        9.66      3.23 o 
   7   3   9      412.24      401.86     21.89 o 
   8   3   9       10.70        2.93      7.45 o 
  10   3   9       32.83       26.17     11.96 o 
  -8   4   9       45.02       37.68     12.41 o 
  -7   4   9       45.47       37.46     11.73 o 
  -6   4   9      261.68      243.09     18.71 o 
  -5   4   9      106.29      120.84     12.78 o 
  -4   4   9      173.98      183.82     12.62 o 
  -3   4   9        2.39        0.71      2.86 o 
  -2   4   9       96.77       84.81      7.59 o 
  -1   4   9       27.20       31.14      5.77 o 
   0   4   9      103.83       96.03      5.35 o 
   1   4   9      975.00      993.46     18.03 o 
   2   4   9       43.94       28.25      2.31 o 
   3   4   9      340.88      335.44     10.91 o 
   4   4   9       32.59       36.42      4.55 o 
   5   4   9       82.86       57.57      5.96 o 
   6   4   9      220.88      244.15     11.81 o 
   7   4   9      234.76      229.77     23.35 o 
   8   4   9        1.52       -0.68      6.54 o 
   9   4   9      128.28      129.97     20.53 o 
  10   4   9       30.22       36.10     12.64 o 
  -7   5   9      112.52      109.89     19.40 o 
  -6   5   9        0.08       -3.16      7.22 o 
  -5   5   9      230.62      207.36     25.50 o 
  -4   5   9       28.15       30.92     12.64 o 
  -3   5   9        2.72        0.27      2.86 o 
  -2   5   9      445.06      451.26     26.85 o 
  -1   5   9       18.39       15.50      4.32 o 
   0   5   9       53.27       50.45      4.78 o 
   1   5   9      608.75      618.77     12.76 o 
   2   5   9       91.06       88.99      4.90 o 
   3   5   9       11.24       14.44      3.38 o 
   4   5   9      880.05      913.07     29.42 o 
   5   5   9      179.07      164.20     13.68 o 
   6   5   9       50.64       39.29      5.14 o 
   7   5   9      888.17      886.21     33.07 o 
   8   5   9       77.43      134.03     20.53 o 
   9   5   9        5.79       12.18      9.93 o 
  10   5   9       33.19       60.25     15.34 o 
  -7   6   9       24.12       25.72     11.96 o 
  -6   6   9      163.54      133.35     21.66 o 
  -5   6   9        0.46       -6.09      6.09 o 
  -4   6   9        0.35        3.13      3.19 o 
  -3   6   9       46.56       54.64     10.38 o 
  -2   6   9       74.25       70.38      7.77 o 
  -1   6   9        3.16       -0.43      3.06 o 
   0   6   9      133.78      120.89      7.53 o 
   1   6   9       12.39       10.76      2.46 o 
   2   6   9      234.10      233.18      8.63 o 
   3   6   9      533.20      491.33     14.44 o 
   4   6   9       23.44        9.62      3.52 o 
   5   6   9        2.93        4.45      3.40 o 
   6   6   9        7.69        4.93      3.55 o 
   7   6   9       18.50       16.01      4.76 o 
   8   6   9       19.71       11.73     10.15 o 
   9   6   9       96.58      100.86     19.40 o 
  -7   7   9        1.12        1.35     11.06 o 
  -6   7   9       26.09       31.14     13.76 o 
  -5   7   9      100.49      117.56     21.44 o 
  -4   7   9       21.36       37.67      6.50 o 
  -3   7   9       35.51       45.12     13.99 o 
  -2   7   9       37.85       42.58      6.51 o 
  -1   7   9        0.83        3.56      4.00 o 
   0   7   9        0.84       -1.32      2.90 o 
   1   7   9      133.04      120.20      8.38 o 
   2   7   9        4.62        3.89      2.41 o 
   3   7   9        1.29       -0.10      2.43 o 
   4   7   9        0.03        1.02      3.78 o 
   5   7   9       55.60       65.25      7.58 o 
   6   7   9        8.24       12.88      7.67 o 
   7   7   9      436.08      469.20     28.43 o 
   8   7   9        9.34       14.67      9.93 o 
   9   7   9       18.20       22.11     11.51 o 
  -6   8   9        6.69       30.91     13.31 o 
  -5   8   9      147.66      132.22     24.37 o 
  -4   8   9       50.61       56.16      8.47 o 
  -3   8   9       54.78       45.88      8.20 o 
  -2   8   9       10.22       15.38      5.66 o 
  -1   8   9       28.83       33.07      8.59 o 
   0   8   9       70.43       74.07      7.28 o 
   1   8   9      208.84      195.33     21.27 o 
   2   8   9        0.23        4.15      3.86 o 
   3   8   9       13.17        7.69      3.35 o 
   4   8   9      563.99      638.91     20.48 o 
   5   8   9       25.84       24.29      5.65 o 
   6   8   9       59.90       71.42      9.76 o 
   7   8   9      308.19      338.96     18.48 o 
   8   8   9        0.41        6.09      8.80 o 
  -5   9   9       18.89       24.42      4.93 o 
  -4   9   9        2.43        5.81      4.60 o 
  -3   9   9        0.91        7.40      5.43 o 
  -2   9   9       84.17       98.45     12.81 o 
  -1   9   9      105.73      122.25     14.20 o 
   0   9   9       82.88       84.01     11.00 o 
   1   9   9      127.16      141.94     14.64 o 
   2   9   9      174.07      173.65     16.52 o 
   3   9   9       37.03       38.62     14.33 o 
   4   9   9        6.79        9.15      3.79 o 
   5   9   9       81.96       74.29      8.55 o 
   6   9   9      104.45       86.39     10.85 o 
   7   9   9       16.70       28.71      6.88 o 
   8   9   9       41.68       33.62     14.22 o 
  -4  10   9        0.32       -0.70      3.66 o 
  -3  10   9        0.02       -2.85      4.90 o 
  -2  10   9       28.57       26.85     10.38 o 
  -1  10   9        0.19        0.45      6.09 o 
   0  10   9        0.56       16.25      8.57 o 
   1  10   9      102.68      110.50     13.30 o 
   2  10   9      117.14      115.09     11.04 o 
   3  10   9       13.95       21.96      7.00 o 
   4  10   9       41.54       38.82     11.62 o 
   5  10   9       91.89      119.56     10.97 o 
   6  10   9        3.02       -4.95      5.19 o 
   7  10   9       41.34       42.83      9.70 o 
  -3  11   9       40.04       50.54     12.64 o 
  -2  11   9        0.93        4.74      7.67 o 
  -1  11   9       16.61        6.09      8.80 o 
   0  11   9       35.92       52.57     14.22 o 
   1  11   9        3.38        5.20      6.99 o 
   2  11   9       27.77       27.30     11.28 o 
   3  11   9      185.15      187.38     17.75 o 
   4  11   9      108.83      119.17     14.25 o 
   5  11   9       40.41       39.58      9.70 o 
   6  11   9       20.91       11.12     10.04 o 
  -1  12   9       81.78       67.47     16.25 o 
   0  12   9        2.06        9.70      9.25 o 
   1  12   9      222.99      189.07     18.56 o 
   2  12   9       60.25       67.69     17.15 o 
   3  12   9       77.45       74.40     12.20 o 
   4  12   9        2.06        1.19      6.54 o 
  -1  -9  10       41.28       29.20     10.27 o 
   0  -9  10      144.27      178.93     18.17 o 
   1  -9  10        0.73       13.54      9.25 o 
  -4  -8  10        9.36        3.36      4.20 o 
  -3  -8  10       45.22       48.52     16.58 o 
  -2  -8  10      108.79      154.75     12.75 o 
  -1  -8  10      196.26      199.28     17.37 o 
   0  -8  10        0.04        5.02      6.54 o 
   1  -8  10      113.17      126.81     19.63 o 
   2  -8  10        9.12        3.85      6.21 o 
   3  -8  10       11.15        9.48      8.80 o 
   4  -8  10       72.70       67.47     15.12 o 
  -5  -7  10       39.12       48.29     14.44 o 
  -4  -7  10       41.94       39.29      5.69 o 
  -3  -7  10       77.05       82.84     12.81 o 
  -2  -7  10      121.31      134.36     10.00 o 
  -1  -7  10      227.21      231.69     13.64 o 
   0  -7  10       75.40       84.82      9.42 o 
   1  -7  10       28.71       39.94      8.51 o 
   2  -7  10        7.92        4.79      5.04 o 
   3  -7  10      231.99      249.11     27.53 o 
   4  -7  10      137.87      122.52     19.18 o 
   5  -7  10       47.25       52.12     12.86 o 
  -6  -6  10       76.86       82.28      8.09 o 
  -5  -6  10       73.67       87.12     10.81 o 
  -4  -6  10      137.27      160.74     14.82 o 
  -3  -6  10       11.81       21.18      4.43 o 
  -2  -6  10       70.36       81.32      6.80 o 
  -1  -6  10        0.69       -0.16      2.69 o 
   0  -6  10      109.02      101.84     11.01 o 
   1  -6  10      143.83      143.01     11.27 o 
   2  -6  10       74.21       66.10     12.97 o 
   3  -6  10       14.27        6.54      6.32 o 
   4  -6  10      270.07      233.76     25.50 o 
   5  -6  10       40.59       39.49     11.28 o 
   6  -6  10      136.96      143.06     19.18 o 
  -6  -5  10       66.65      127.26     20.76 o 
  -5  -5  10        5.36       11.64      6.66 o 
  -4  -5  10        0.14       -1.69      2.38 o 
  -3  -5  10        3.69        3.81      2.57 o 
  -2  -5  10      469.57      462.71     17.89 o 
  -1  -5  10       85.23       87.47      6.28 o 
   0  -5  10       16.26       14.32      3.20 o 
   1  -5  10       44.97       44.70      4.54 o 
   2  -5  10      106.85       89.14      7.54 o 
   3  -5  10      178.46      160.65     14.83 o 
   4  -5  10      321.78      277.31     27.53 o 
   5  -5  10      152.97      149.11     14.95 o 
   6  -5  10       55.61       41.14      8.66 o 
   7  -5  10        9.01        1.12      4.55 o 
  -7  -4  10        1.50       -2.48      7.22 o 
  -6  -4  10       17.26       19.63     10.61 o 
  -5  -4  10       18.35        7.24      5.53 o 
  -4  -4  10      286.52      285.83     10.63 o 
  -3  -4  10      434.31      387.29     13.03 o 
  -2  -4  10      187.38      182.14      8.70 o 
  -1  -4  10      518.52      550.58     14.87 o 
   0  -4  10      211.85      156.35      8.10 o 
   1  -4  10       71.17       58.38      7.81 o 
   2  -4  10      996.31      884.27     33.25 o 
   3  -4  10      950.86      885.02     35.10 o 
   4  -4  10      203.88      210.00     22.11 o 
   5  -4  10      348.79      362.12     21.62 o 
   6  -4  10        4.32        1.23      4.85 o 
   7  -4  10      442.78      448.18     30.69 o 
   8  -4  10      101.01      143.64     19.29 o 
  -7  -3  10       84.35       76.04     15.34 o 
  -6  -3  10       59.81      115.98     18.50 o 
  -5  -3  10      414.15      426.03     16.97 o 
  -4  -3  10       92.50       94.21      8.56 o 
  -3  -3  10        0.79       -1.06      2.07 o 
  -2  -3  10       23.14       33.40      3.72 o 
  -1  -3  10        3.41        1.63      2.20 o 
   0  -3  10      174.48      153.77      7.66 o 
   1  -3  10      933.94      887.58     20.35 o 
   2  -3  10       94.94       84.29      6.88 o 
   3  -3  10       88.22       77.79      7.22 o 
   4  -3  10      146.70      150.75     18.46 o 
   5  -3  10       32.29       37.22      7.59 o 
   6  -3  10        3.10       -0.72      4.30 o 
   7  -3  10        6.28        2.07      4.42 o 
   8  -3  10       18.80       25.19      5.41 o 
  -8  -2  10       39.04       63.40     14.67 o 
  -7  -2  10      178.83      236.02     26.63 o 
  -6  -2  10       24.77       34.97     10.83 o 
  -5  -2  10      112.80      104.19      8.38 o 
  -4  -2  10       41.61       58.24      6.67 o 
  -3  -2  10       17.27       17.17      3.31 o 
  -2  -2  10      170.26      142.19     12.19 o 
  -1  -2  10       10.84       22.95      3.55 o 
   0  -2  10        1.29       -0.39      1.77 o 
   1  -2  10        6.85        4.01      2.03 o 
   2  -2  10      537.25      539.11     17.55 o 
   3  -2  10       98.98       87.06      7.33 o 
   4  -2  10        6.31        5.29      6.09 o 
   5  -2  10       62.32       80.49     24.14 o 
   6  -2  10        2.95        3.25      3.79 o 
   7  -2  10        0.30       -1.46      3.57 o 
   8  -2  10       54.22       49.02     21.77 o 
   9  -2  10       16.23       16.47     11.96 o 
  -8  -1  10       14.93       -5.42      6.99 o 
  -7  -1  10        0.03       10.38      7.67 o 
  -6  -1  10        0.77       -5.26      7.56 o 
  -5  -1  10      251.92      226.93     11.44 o 
  -4  -1  10      614.12      676.09     23.21 o 
  -3  -1  10      304.31      325.87     14.21 o 
  -2  -1  10      344.47      350.50     15.19 o 
  -1  -1  10      134.22      116.32     11.01 o 
   0  -1  10        0.49        0.41      2.43 o 
   1  -1  10       31.89       24.43      3.51 o 
   2  -1  10     1470.96     1407.19     32.05 o 
   3  -1  10     1531.16     1472.60     37.03 o 
   4  -1  10        0.06       -1.46      2.76 o 
   5  -1  10       23.40       19.22      4.74 o 
   6  -1  10       55.48       52.30      7.89 o 
   7  -1  10       17.34       23.10      5.74 o 
   8  -1  10      170.57      209.78     16.58 o 
   9  -1  10       11.71        0.00      9.70 o 
  -8   0  10       15.58       16.02      9.93 o 
  -7   0  10      164.74      226.54     25.72 o 
  -6   0  10      113.48      129.91     15.12 o 
  -5   0  10       64.72       70.89      6.46 o 
  -4   0  10       68.72       74.15     10.44 o 
  -3   0  10      461.56      490.32     18.06 o 
  -2   0  10       30.03       23.76      4.45 o 
  -1   0  10        2.00        1.96      2.15 o 
   0   0  10      867.31      832.73     18.56 o 
   1   0  10       57.27       47.85      4.92 o 
   2   0  10      695.40      632.36     17.05 o 
   3   0  10      448.14      407.79     14.30 o 
   4   0  10     2648.02     2476.75     67.69 o 
   5   0  10      436.14      413.64     17.51 o 
   6   0  10        9.01        4.98      3.84 o 
   7   0  10        1.27       -1.81      3.31 o 
   8   0  10      128.06      127.71     22.79 o 
   9   0  10       10.95       -1.81      9.25 o 
  -8   1  10       10.45       16.02     10.15 o 
  -7   1  10       23.61       21.21     10.38 o 
  -6   1  10       10.97       22.53     10.27 o 
  -5   1  10       14.11       21.54      6.77 o 
  -4   1  10        7.89        6.75      4.82 o 
  -3   1  10      603.76      632.83     21.68 o 
  -2   1  10      430.42      416.79     16.57 o 
  -1   1  10      479.65      468.78     17.92 o 
   0   1  10       26.34       26.52      3.07 o 
   1   1  10     1108.50     1045.16     20.53 o 
   2   1  10      973.20      919.97     20.19 o 
   3   1  10      810.40      760.09     21.78 o 
   4   1  10      420.85      367.75     15.79 o 
   5   1  10       73.45       63.08      7.11 o 
   6   1  10       15.94       11.80      4.14 o 
   7   1  10      165.31      191.76     13.87 o 
   8   1  10       73.60      104.70     18.28 o 
   9   1  10      130.43      177.80     24.59 o 
  -8   2  10       52.83       64.76     15.34 o 
  -7   2  10       14.99       15.57      6.70 o 
  -6   2  10       78.80       61.39      9.89 o 
  -5   2  10      195.65      210.42     19.63 o 
  -4   2  10       16.04        8.54     12.86 o 
  -3   2  10       15.72        9.22      4.35 o 
  -2   2  10      531.09      520.84     19.23 o 
  -1   2  10      991.65      997.95     31.22 o 
   0   2  10      201.55      215.19      9.76 o 
   1   2  10     2173.28     2162.20     38.06 o 
   2   2  10     2999.04     2896.42     53.49 o 
   3   2  10      324.58      292.15     11.70 o 
   4   2  10      206.72      225.70     13.48 o 
   5   2  10       92.79       76.45      7.88 o 
   6   2  10      776.71      757.10     48.26 o 
   7   2  10      626.85      651.13     80.55 o 
   8   2  10      372.31      429.39     33.85 o 
   9   2  10        0.09        1.58      8.57 o 
  -8   3  10       17.86        5.64      9.03 o 
  -7   3  10       44.01       66.27     10.57 o 
  -6   3  10      419.85      379.81     21.93 o 
  -5   3  10       29.58       25.70      6.94 o 
  -4   3  10        6.52        2.85      3.17 o 
  -3   3  10       77.30       83.02      6.72 o 
  -2   3  10      264.23      267.11     11.67 o 
  -1   3  10      241.75      245.24     13.91 o 
   0   3  10     1877.00     1862.87     51.24 o 
   1   3  10        6.43        6.40      2.01 o 
   2   3  10       10.06        7.88      2.40 o 
   3   3  10      122.68      108.85      6.87 o 
   4   3  10        3.31        0.04      2.38 o 
   5   3  10        1.65        4.45      2.92 o 
   6   3  10       29.41       31.09      5.03 o 
   7   3  10       21.95       27.66      5.79 o 
   8   3  10       25.72       20.08     10.38 o 
  -7   4  10       11.86        7.90      9.03 o 
  -6   4  10        2.23        0.14      4.85 o 
  -5   4  10       38.24       48.53      8.78 o 
  -4   4  10      319.55      349.65     16.93 o 
  -3   4  10       39.96       44.38      7.54 o 
  -2   4  10      236.44      237.36     13.90 o 
  -1   4  10      735.90      745.24     25.37 o 
   0   4  10      398.96      424.92     14.64 o 
   1   4  10        1.13        0.79      1.72 o 
   2   4  10      189.06      192.10      7.93 o 
   3   4  10       77.89       71.13      5.71 o 
   4   4  10       14.47       14.67      3.45 o 
   5   4  10       38.07       40.84      5.30 o 
   6   4  10      321.99      314.13     14.27 o 
   7   4  10       14.82        8.92      4.41 o 
   8   4  10       79.06       65.21     15.34 o 
   9   4  10      188.72      175.77     24.14 o 
  -7   5  10       10.43        4.74     10.15 o 
  -6   5  10       83.81       72.20     17.15 o 
  -5   5  10      139.77      146.44     22.56 o 
  -4   5  10       14.10       13.79      3.91 o 
  -3   5  10       63.21       60.98      8.13 o 
  -2   5  10      237.93      247.65     14.88 o 
  -1   5  10      158.94      173.33     12.14 o 
   0   5  10      450.87      467.63     15.89 o 
   1   5  10      157.20      149.63      8.27 o 
   2   5  10      140.69      136.80      8.58 o 
   3   5  10      110.43       76.74      6.70 o 
   4   5  10        0.14        2.81      2.87 o 
   5   5  10       18.71       21.84      4.31 o 
   6   5  10       24.99       33.44      5.03 o 
   7   5  10      878.83      861.02     33.50 o 
   8   5  10        1.55       -5.64      6.77 o 
   9   5  10        5.44       12.64     10.61 o 
  -7   6  10      137.10      151.40     24.59 o 
  -6   6  10       18.83       16.92     10.38 o 
  -5   6  10       77.80       59.79     16.70 o 
  -4   6  10      160.80      171.76     11.69 o 
  -3   6  10       25.61       30.77      6.66 o 
  -2   6  10        1.31       -3.08      3.08 o 
  -1   6  10      690.96      705.49     25.32 o 
   0   6  10      535.53      532.36     17.79 o 
   1   6  10      191.74      210.89     10.21 o 
   2   6  10        9.14       16.38      4.50 o 
   3   6  10     1202.01     1149.62     30.89 o 
   4   6  10       13.61        5.10      3.53 o 
   5   6  10      229.70      214.51     14.04 o 
   6   6  10      204.58      228.74     16.86 o 
   7   6  10       15.85       -3.72      4.74 o 
   8   6  10       11.80       10.83      9.93 o 
   9   6  10      147.97      151.40     23.69 o 
  -6   7  10       14.67       24.82     13.09 o 
  -5   7  10       31.12       16.02     10.15 o 
  -4   7  10        9.53       12.92     11.85 o 
  -3   7  10       15.52       23.08      7.67 o 
  -2   7  10      146.83      161.71     24.48 o 
  -1   7  10        0.01        2.67      3.82 o 
   0   7  10       19.00       15.25      4.01 o 
   1   7  10      101.56       77.32      8.49 o 
   2   7  10      220.04      233.64     14.75 o 
   3   7  10       38.74       43.37      5.60 o 
   4   7  10      113.77      104.24      9.72 o 
   5   7  10      281.57      260.04     21.51 o 
   6   7  10       76.73       63.33      9.22 o 
   7   7  10        1.29        2.35      4.51 o 
   8   7  10       97.35      120.04     20.98 o 
   9   7  10        0.02        0.68      8.35 o 
  -5   8  10       10.84       11.06     11.28 o 
  -4   8  10        0.74       -1.07      4.32 o 
  -3   8  10       28.19       40.29      8.13 o 
  -2   8  10        0.32       -1.72      4.54 o 
  -1   8  10       72.59       82.41     11.44 o 
   0   8  10      210.31      204.44     16.70 o 
   1   8  10       98.33      120.70     13.32 o 
   2   8  10        0.06       -3.22      3.44 o 
   3   8  10      115.82      153.22     14.43 o 
   4   8  10        0.05       -2.90      2.90 o 
   5   8  10      179.22      182.66     18.75 o 
   6   8  10       60.42       62.42     19.29 o 
   7   8  10      117.66      110.16     11.55 o 
   8   8  10       64.51       44.00     14.44 o 
  -5   9  10        2.36        7.90     10.61 o 
  -4   9  10       68.33       73.61     19.07 o 
  -3   9  10        4.94        7.92     11.17 o 
  -2   9  10       28.46       38.89      8.71 o 
  -1   9  10      167.97      212.55     25.05 o 
   0   9  10       12.46       15.79      8.57 o 
   1   9  10        3.56        0.30      4.69 o 
   2   9  10      162.00      177.73     13.45 o 
   3   9  10        0.76        4.60      4.49 o 
   4   9  10        2.75       10.27      4.95 o 
   5   9  10      377.82      423.13     24.72 o 
   6   9  10       66.50       53.58     11.28 o 
   7   9  10       17.01       19.04      6.32 o 
  -3  10  10       11.54       17.73      6.93 o 
  -2  10  10       18.73       13.54      8.57 o 
  -1  10  10        9.05        8.57      7.45 o 
   0  10  10       31.12       41.97     11.96 o 
   1  10  10       11.67        3.85      5.40 o 
   2  10  10        7.53        2.81      5.94 o 
   3  10  10       67.74       77.01     11.41 o 
   4  10  10       12.94        5.12      5.40 o 
   5  10  10       18.93       28.43      7.80 o 
   6  10  10        1.98        5.63      5.67 o 
  -2  11  10        3.35        1.35      7.90 o 
  -1  11  10       21.93       32.94     11.96 o 
   0  11  10       52.83       62.05     16.02 o 
   1  11  10        0.52       -0.26      5.72 o 
   2  11  10        0.54       -6.54      6.54 o 
   3  11  10       72.21       70.61     12.75 o 
   4  11  10        9.00        1.24      5.42 o 
   5  11  10       22.42       41.31      9.22 o 
   1  12  10       63.34       93.64     19.86 o 
   2  12  10       24.25       10.83      9.25 o 
  -2  -8  11       73.94       72.20     14.44 o 
  -1  -8  11       33.19       19.30      7.32 o 
   0  -8  11       62.68       51.13      9.96 o 
   1  -8  11       16.86       20.53      9.70 o 
   2  -8  11       17.38       25.16     13.76 o 
  -4  -7  11      421.68      481.83     21.97 o 
  -3  -7  11      140.42      137.98     13.93 o 
  -2  -7  11       15.30       24.76      6.19 o 
  -1  -7  11        0.24       -2.21      3.96 o 
   0  -7  11      102.40      122.75     13.78 o 
   1  -7  11      121.84      135.77     14.83 o 
   2  -7  11      119.03      142.70     15.09 o 
   3  -7  11      331.62      377.27     35.65 o 
   4  -7  11        7.21       18.50      9.93 o 
  -5  -6  11      183.10      246.85     31.59 o 
  -4  -6  11       30.61       43.79      6.70 o 
  -3  -6  11       50.29       67.66      7.94 o 
  -2  -6  11      252.42      301.45     17.42 o 
  -1  -6  11       11.39        3.47      3.17 o 
   0  -6  11       95.87       95.55      8.46 o 
   1  -6  11      182.55      182.24     16.88 o 
   2  -6  11        0.37       -3.79      4.23 o 
   3  -6  11       27.88        1.81      7.67 o 
   4  -6  11       15.96       16.47      9.25 o 
   5  -6  11       10.03       25.72     10.15 o 
  -6  -5  11      114.54      147.79     24.37 o 
  -5  -5  11        0.22        0.54      4.37 o 
  -4  -5  11        2.42        7.46      4.89 o 
  -3  -5  11       52.91       41.01      6.43 o 
  -2  -5  11        0.93        2.38      2.82 o 
  -1  -5  11      115.26      117.89      8.34 o 
   0  -5  11       47.64       37.69      5.61 o 
   1  -5  11      154.20      181.40     15.64 o 
   2  -5  11        0.32       -0.78      5.98 o 
   3  -5  11      231.40      202.71     17.02 o 
   4  -5  11       46.08       56.64     13.99 o 
   5  -5  11       20.29       24.59      9.48 o 
   6  -5  11        1.16       -1.58      6.54 o 
  -6  -4  11      102.02      156.59     23.69 o 
  -5  -4  11      223.27      261.92     18.28 o 
  -4  -4  11       68.71       75.30      9.08 o 
  -3  -4  11       11.52       16.41      3.60 o 
  -2  -4  11       11.89       16.85      3.73 o 
  -1  -4  11        5.49        3.13      2.51 o 
   0  -4  11      258.94      285.32     11.67 o 
   1  -4  11      113.81      105.65      8.20 o 
   2  -4  11      333.41      317.60     16.10 o 
   3  -4  11      142.73      111.97     12.52 o 
   4  -4  11      230.93      215.03     24.59 o 
   5  -4  11        2.64        3.38      6.99 o 
   6  -4  11      104.32       83.32     11.96 o 
   7  -4  11      165.73      173.94     21.55 o 
  -7  -3  11      122.37      138.77     22.11 o 
  -6  -3  11       23.89       43.77     13.31 o 
  -5  -3  11       72.16      109.29     10.60 o 
  -4  -3  11       14.54       17.00      3.88 o 
  -3  -3  11       49.50       38.34      4.58 o 
  -2  -3  11      117.39      103.15      7.29 o 
  -1  -3  11       32.90       41.96      4.99 o 
   0  -3  11      721.73      698.02     24.02 o 
   1  -3  11      472.61      468.22     14.41 o 
   2  -3  11      108.38       89.42     10.25 o 
   3  -3  11        1.19       -3.00      3.05 o 
   4  -3  11        7.37       26.40      9.03 o 
   5  -3  11      188.11      189.84     19.18 o 
   6  -3  11       11.40        7.14      5.53 o 
   7  -3  11      250.92      244.21     18.81 o 
   8  -3  11       83.95       93.67     10.56 o 
  -7  -2  11       39.51       74.01     16.25 o 
  -6  -2  11      201.79      242.79     28.88 o 
  -5  -2  11       75.80       83.52      8.92 o 
  -4  -2  11       30.18       46.61      6.50 o 
  -3  -2  11        0.70       -0.39      2.35 o 
  -2  -2  11      245.15      214.97     17.67 o 
  -1  -2  11      704.70      614.96     38.06 o 
   0  -2  11      417.39      338.89     14.14 o 
   1  -2  11     1749.85     1500.86     34.22 o 
   2  -2  11       11.18       16.97      4.59 o 
   3  -2  11       89.62       92.51      8.97 o 
   4  -2  11        4.72        0.84      3.50 o 
   5  -2  11      228.76      226.94     18.20 o 
   6  -2  11       32.37       32.24      7.32 o 
   7  -2  11      117.65      130.86     13.14 o 
   8  -2  11       94.00      117.52     11.12 o 
  -7  -1  11       62.27       69.72     15.57 o 
  -6  -1  11      108.81      199.92     25.95 o 
  -5  -1  11       16.36       17.05      5.14 o 
  -4  -1  11       83.09       63.50      7.21 o 
  -3  -1  11        4.70       11.04      3.85 o 
  -2  -1  11      203.34      175.81     12.02 o 
  -1  -1  11      478.11      496.92     19.55 o 
   0  -1  11       41.44       37.16      4.77 o 
   1  -1  11      326.08      308.09     11.49 o 
   2  -1  11       35.71       28.26      4.93 o 
   3  -1  11      211.89      225.47     17.00 o 
   4  -1  11        0.14       -2.38      2.64 o 
   5  -1  11      248.21      236.26     17.89 o 
   6  -1  11        3.32       -1.70      4.23 o 
   7  -1  11      292.71      322.61     25.61 o 
   8  -1  11      295.20      358.93     25.16 o 
  -7   0  11       71.67       69.05     15.34 o 
  -6   0  11       47.27       49.42     12.86 o 
  -5   0  11        0.12       -0.20      2.76 o 
  -4   0  11        1.96       -3.41      4.23 o 
  -3   0  11     1290.92     1265.99     38.15 o 
  -2   0  11       21.03       15.22      4.24 o 
  -1   0  11       27.42       28.51      5.23 o 
   0   0  11      581.97      594.19     16.39 o 
   1   0  11       48.43       52.61      5.65 o 
   2   0  11        1.56       -2.37      2.37 o 
   3   0  11       83.76       75.68      6.84 o 
   4   0  11        1.43        1.13      2.71 o 
   5   0  11        8.50        5.10      3.63 o 
   6   0  11      602.34      577.85     43.21 o 
   7   0  11       77.84       66.29     19.07 o 
   8   0  11        0.83        2.71      3.48 o 
   9   0  11        6.86       15.79     11.06 o 
  -7   1  11        0.52        2.03      8.12 o 
  -6   1  11      223.74      296.94     31.59 o 
  -5   1  11       20.69       29.11      8.91 o 
  -4   1  11        7.76        5.55      4.69 o 
  -3   1  11      228.96      220.23     13.10 o 
  -2   1  11      236.78      207.55     12.85 o 
  -1   1  11       25.17       30.92      5.38 o 
   0   1  11     1035.20     1020.56     34.62 o 
   1   1  11      163.49      138.75     14.72 o 
   2   1  11      100.66      104.44      8.87 o 
   3   1  11        1.68        0.64      2.52 o 
   4   1  11       97.78       93.56     12.04 o 
   5   1  11      506.99      487.23     19.78 o 
   6   1  11      263.76      258.80     18.26 o 
   7   1  11       68.44       82.69     12.18 o 
   8   1  11       49.17       47.29      6.42 o 
   9   1  11      173.99      209.39     27.75 o 
  -7   2  11        5.23       -5.42      7.67 o 
  -6   2  11        8.12        4.23      6.54 o 
  -5   2  11       34.55       30.00      7.89 o 
  -4   2  11       42.55       50.76      4.32 o 
  -3   2  11       38.27       34.52      5.67 o 
  -2   2  11        1.78        0.05      4.62 o 
  -1   2  11      230.88      247.55     14.62 o 
   0   2  11      223.72      218.52     13.47 o 
   1   2  11       13.92        9.64      4.35 o 
   2   2  11      296.15      277.08     13.86 o 
   3   2  11      204.51      185.03     10.47 o 
   4   2  11       24.31       27.40      8.80 o 
   5   2  11        2.17        5.43      3.68 o 
   6   2  11      173.38      188.42     15.23 o 
   7   2  11       89.52      127.29     11.89 o 
   8   2  11        9.13        8.30      3.50 o 
  -7   3  11       14.25       29.56     12.18 o 
  -6   3  11       13.32       10.43     10.15 o 
  -5   3  11       15.73       12.95      5.81 o 
  -4   3  11       25.05       29.09      5.48 o 
  -3   3  11      185.92      192.00     15.48 o 
  -2   3  11      303.28      297.24     14.65 o 
  -1   3  11     1447.72     1459.33     53.23 o 
   0   3  11     1343.89     1378.68     64.84 o 
   1   3  11        6.17        7.74      3.64 o 
   2   3  11      152.87      139.39     12.83 o 
   3   3  11       33.65       44.86      4.67 o 
   4   3  11       24.65       20.87      5.47 o 
   5   3  11        4.15        2.30      2.94 o 
   6   3  11     1666.83     1542.99     55.00 o 
   7   3  11       97.63      104.74     10.97 o 
   8   3  11        0.44        3.01      2.99 o 
   9   3  11       23.37       14.22     11.28 o 
  -7   4  11       93.50       80.78     18.05 o 
  -6   4  11        0.03       -3.00      4.86 o 
  -5   4  11      104.76      117.17     13.85 o 
  -4   4  11       51.79       51.90      5.47 o 
  -3   4  11      161.48      162.08     13.65 o 
  -2   4  11     1067.77     1086.73     34.51 o 
  -1   4  11      112.01      105.89      9.61 o 
   0   4  11     2028.35     1963.53     47.16 o 
   1   4  11        9.70        6.62      3.69 o 
   2   4  11        0.97        1.83      3.71 o 
   3   4  11       13.86       20.54      3.43 o 
   4   4  11      309.46      273.86     13.50 o 
   5   4  11      353.87      385.52     15.38 o 
   6   4  11      218.45      196.96     15.72 o 
   7   4  11        1.00       -3.38      4.06 o 
   8   4  11        4.86        9.57      3.70 o 
   9   4  11       47.25       48.06     14.44 o 
  -6   5  11        6.57        4.96      9.48 o 
  -5   5  11       42.94       45.35     13.54 o 
  -4   5  11       14.38       12.83      8.69 o 
  -3   5  11      324.38      317.31     30.69 o 
  -2   5  11      279.41      306.10     16.22 o 
  -1   5  11        3.91        1.33      4.20 o 
   0   5  11      159.22      148.03     11.26 o 
   1   5  11       22.18       22.29      5.14 o 
   2   5  11      174.08      180.09     14.97 o 
   3   5  11        8.56        4.29      3.03 o 
   4   5  11      310.30      301.50     15.21 o 
   5   5  11        1.79        3.61      3.58 o 
   6   5  11      296.56      323.18     19.33 o 
   7   5  11      297.56      304.20     18.14 o 
   8   5  11       61.53       51.38      6.66 o 
   9   5  11        1.57        7.22     10.38 o 
  -6   6  11       18.28       12.18      9.93 o 
  -5   6  11        0.54       -4.06      8.57 o 
  -4   6  11      336.09      353.63     18.46 o 
  -3   6  11       41.24       37.22      7.56 o 
  -2   6  11        0.59        2.50      5.01 o 
  -1   6  11       87.06      102.86      9.92 o 
   0   6  11      127.95      129.56     11.03 o 
   1   6  11       14.31       11.07      5.26 o 
   2   6  11      132.12      136.32     13.56 o 
   3   6  11        1.03       -0.04      9.70 o 
   4   6  11      103.88       84.29      8.74 o 
   5   6  11      781.52      740.94     27.00 o 
   6   6  11       14.16       19.20      6.34 o 
   7   6  11      368.84      284.02     17.61 o 
   8   6  11      197.02      193.14     21.44 o 
  -5   7  11       85.16      130.42     23.47 o 
  -4   7  11        6.36        3.54      4.12 o 
  -3   7  11       10.48        5.02      4.58 o 
  -2   7  11        4.77        2.80      5.63 o 
  -1   7  11       32.01       30.98      6.21 o 
   0   7  11       57.44       44.85      9.48 o 
   1   7  11      516.40      500.46     25.05 o 
   2   7  11        6.68        2.72      3.80 o 
   3   7  11      118.43      127.77     13.72 o 
   4   7  11       51.74       56.00     21.32 o 
   5   7  11      128.01      125.53     11.07 o 
   6   7  11       29.99       15.21      8.57 o 
   7   7  11       31.13       46.60      8.29 o 
   8   7  11        9.68       22.94      5.14 o 
  -5   8  11        0.45       -3.84     10.61 o 
  -4   8  11       20.67       13.54      5.45 o 
  -3   8  11       49.37       68.18     11.17 o 
  -2   8  11       38.56       43.43     17.04 o 
  -1   8  11       37.69       53.86     10.40 o 
   0   8  11        0.54       -4.29      5.87 o 
   1   8  11        4.65       -4.30      4.30 o 
   2   8  11      269.83      228.24     15.46 o 
   3   8  11      320.74      284.73     20.50 o 
   4   8  11       67.32      104.02     16.47 o 
   5   8  11       13.35       10.14      6.00 o 
   6   8  11      109.51      135.21     24.48 o 
   7   8  11       78.09       82.06     10.81 o 
   8   8  11       52.89       82.81     20.08 o 
  -4   9  11      142.16      112.69     16.25 o 
  -3   9  11       41.40       40.17     12.41 o 
  -2   9  11        2.51       -1.95      5.51 o 
  -1   9  11       72.96       81.46     16.02 o 
   0   9  11       15.33       25.95     10.15 o 
   1   9  11       36.09       38.70      8.92 o 
   2   9  11      136.15      153.13     15.92 o 
   3   9  11        1.17       -1.95      4.45 o 
   4   9  11       39.97       31.57      7.97 o 
   5   9  11      121.95      110.79     17.15 o 
   6   9  11       35.78       39.69      8.51 o 
   7   9  11        3.49        4.83      5.33 o 
  -3  10  11       69.59       65.27     11.39 o 
  -2  10  11        0.14        8.12      8.12 o 
  -1  10  11       14.03       18.05     10.61 o 
   0  10  11       23.68       24.14     11.28 o 
   1  10  11        2.17        8.80      9.03 o 
   2  10  11       54.10       56.05     11.51 o 
   3  10  11      203.76      225.14     19.38 o 
   4  10  11        0.81       -6.66      6.66 o 
   5  10  11        5.64       16.92      9.25 o 
   6  10  11       91.99       82.58     15.79 o 
  -1  11  11        5.01       -2.03      8.12 o 
   0  11  11       12.77       25.95     11.28 o 
   1  11  11       38.67       41.74     14.22 o 
   2  11  11       59.27       39.04     13.54 o 
   3  11  11      131.73      108.08     19.63 o 
   4  11  11        0.77        9.26     10.04 o 
  -2  -7  12        2.62       -4.74      6.32 o 
  -1  -7  12       22.82       14.93     10.49 o 
   0  -7  12      146.91      149.79     15.47 o 
   1  -7  12        0.40       -0.23      6.99 o 
   2  -7  12       76.53       62.73     14.44 o 
  -3  -6  12       18.22        8.48      7.22 o 
  -2  -6  12      126.98      130.16     11.50 o 
  -1  -6  12       54.47       59.53      9.58 o 
   0  -6  12       69.50       62.35     10.07 o 
   1  -6  12        5.89        2.05      5.42 o 
   2  -6  12      141.72      138.70     15.00 o 
   3  -6  12        0.10        8.35      8.57 o 
   4  -6  12      348.94      361.47     35.20 o 
  -4  -5  12        1.18        3.98      5.98 o 
  -3  -5  12       33.56       53.04      6.95 o 
  -2  -5  12       59.74       58.14      7.64 o 
  -1  -5  12       14.47        8.72      3.58 o 
   0  -5  12      344.19      356.43     18.43 o 
   1  -5  12      319.42      347.81     19.16 o 
   2  -5  12        2.75        4.39      5.33 o 
   3  -5  12      104.17      137.87     21.21 o 
   4  -5  12        0.01       -6.09      6.09 o 
   5  -5  12        9.58        5.87      7.90 o 
  -5  -4  12      105.95      134.48     22.34 o 
  -4  -4  12       33.20       39.14      4.78 o 
  -3  -4  12       14.98       22.58      4.96 o 
  -2  -4  12      234.00      263.21     12.60 o 
  -1  -4  12      244.37      248.74     12.35 o 
   0  -4  12       60.63       71.85      6.50 o 
   1  -4  12        0.13       -1.83      4.23 o 
   2  -4  12       69.12       71.02     10.22 o 
   3  -4  12        1.25        3.41      4.93 o 
   4  -4  12       25.02       12.64      8.57 o 
   5  -4  12      394.72      407.96     31.14 o 
   6  -4  12        0.04        9.93      7.90 o 
  -6  -3  12        9.24        7.67      9.70 o 
  -5  -3  12       11.57       12.57      5.40 o 
  -4  -3  12       20.18       24.39      3.67 o 
  -3  -3  12      482.48      542.53     18.02 o 
  -2  -3  12       99.69      110.31      8.72 o 
  -1  -3  12      127.40      119.77     15.05 o 
   0  -3  12      147.13      132.57      8.65 o 
   1  -3  12      122.89      105.43      9.81 o 
   2  -3  12        0.27       -1.90      3.39 o 
   3  -3  12      169.40      155.07     14.64 o 
   4  -3  12      360.07      355.61     31.82 o 
   5  -3  12       25.63       22.34      9.48 o 
   6  -3  12       84.45       82.75     18.39 o 
   7  -3  12       21.65       28.12      7.62 o 
  -6  -2  12       55.37       95.45     19.86 o 
  -5  -2  12      214.90      226.79     34.30 o 
  -4  -2  12       23.63       30.35      6.77 o 
  -3  -2  12        4.77        3.18      3.01 o 
  -2  -2  12       11.79       10.03      4.12 o 
  -1  -2  12      173.70      172.78     12.81 o 
   0  -2  12      533.56      549.53     21.84 o 
   1  -2  12        6.73        3.81      3.03 o 
   2  -2  12       34.39       32.88      6.09 o 
   3  -2  12       36.91       31.24      5.95 o 
   4  -2  12        0.90       -0.45      6.09 o 
   5  -2  12      344.89      341.05     23.47 o 
   6  -2  12      395.90      365.38     22.54 o 
   7  -2  12       53.61       65.56     14.10 o 
  -6  -1  12       61.43       88.90     18.28 o 
  -5  -1  12       22.32       28.09      5.76 o 
  -4  -1  12        1.88        5.65      4.15 o 
  -3  -1  12       95.97      116.97     17.68 o 
  -2  -1  12      558.50      579.97     22.32 o 
  -1  -1  12      471.07      425.96     18.42 o 
   0  -1  12       75.76       37.71      6.45 o 
   1  -1  12       44.06       25.22      4.89 o 
   2  -1  12      326.23      332.47     16.69 o 
   3  -1  12       22.52       21.00      4.98 o 
   4  -1  12      174.60      173.84     18.62 o 
   5  -1  12      471.40      510.95     49.08 o 
   6  -1  12        0.08       -3.00      4.27 o 
   7  -1  12       12.88        0.34      4.85 o 
   8  -1  12        2.74        5.27      4.82 o 
  -6   0  12       10.14       21.89     10.83 o 
  -5   0  12       71.20       81.88      9.14 o 
  -4   0  12      290.44      298.38     31.48 o 
  -3   0  12      371.62      395.01     19.82 o 
  -2   0  12       47.79       49.10      6.77 o 
  -1   0  12      327.65      321.80     20.17 o 
   0   0  12       36.49       40.15      6.29 o 
   1   0  12       73.32       56.80      7.37 o 
   2   0  12      282.42      275.78     14.68 o 
   3   0  12      881.23      877.81     29.22 o 
   4   0  12        0.03       -0.01      2.90 o 
   5   0  12        6.54        5.68      4.69 o 
   6   0  12       48.03       47.02      9.03 o 
   7   0  12       39.31       33.72     15.68 o 
   8   0  12        0.02        3.75      4.58 o 
  -6   1  12       65.62       78.52     17.83 o 
  -5   1  12      467.61      530.48     40.16 o 
  -4   1  12      108.48      102.91     12.97 o 
  -3   1  12      613.98      612.94     22.36 o 
  -2   1  12       16.00       21.02      5.01 o 
  -1   1  12       29.02       24.72      5.33 o 
   0   1  12       89.12      100.66     12.01 o 
   1   1  12      537.98      510.73     20.30 o 
   2   1  12      299.30      274.48     14.54 o 
   3   1  12      349.91      336.77     16.03 o 
   4   1  12       18.89       17.41      4.73 o 
   5   1  12      111.99      133.70     13.38 o 
   6   1  12       69.23       60.34      9.32 o 
   7   1  12       55.51       63.23      9.51 o 
   8   1  12        0.46       -3.61      3.61 o 
  -6   2  12       25.18       36.78     14.67 o 
  -5   2  12      127.37      114.40     20.53 o 
  -4   2  12       71.73       76.79      5.82 o 
  -3   2  12       38.25       34.55      5.98 o 
  -2   2  12       89.49       63.96      7.57 o 
  -1   2  12       64.82       69.82     15.01 o 
   0   2  12       25.19       43.15     15.68 o 
   1   2  12      545.75      576.95     22.12 o 
   2   2  12        0.52        3.11      4.46 o 
   3   2  12      206.23      217.34     14.42 o 
   4   2  12      884.97      873.19     29.93 o 
   5   2  12      209.84      190.90     13.53 o 
   6   2  12       41.75       50.58      8.43 o 
   7   2  12      255.19      260.16     18.95 o 
   8   2  12        7.26        2.19      4.24 o 
  -6   3  12        0.06       -5.42      8.35 o 
  -5   3  12      129.57      121.85     21.66 o 
  -4   3  12      189.06      194.60     10.03 o 
  -3   3  12        0.01       -2.95      2.95 o 
  -2   3  12     1127.53     1168.25     45.19 o 
  -1   3  12       76.46       63.82      9.76 o 
   0   3  12       58.69       71.56     10.35 o 
   1   3  12      263.45      264.66     16.02 o 
   2   3  12      879.83      869.29     35.00 o 
   3   3  12       20.31       25.49      4.44 o 
   4   3  12      112.78      105.14      8.56 o 
   5   3  12       76.50       84.35     10.08 o 
   6   3  12        5.01        0.99      4.30 o 
   7   3  12      315.40      322.80     19.45 o 
   8   3  12       81.09       71.58      8.54 o 
  -6   4  12       16.41       19.86     11.96 o 
  -5   4  12        5.42       10.52      6.33 o 
  -4   4  12      244.93      280.78     14.70 o 
  -3   4  12       14.89       16.29      5.63 o 
  -2   4  12      121.16       94.26     11.42 o 
  -1   4  12        0.70       -3.70      4.28 o 
   0   4  12      186.12      219.07     18.15 o 
   1   4  12       27.96       31.37      6.87 o 
   2   4  12      211.59      195.07     16.27 o 
   3   4  12        0.05        3.14      4.46 o 
   4   4  12       59.64       49.30      6.06 o 
   5   4  12      212.74      249.32     13.74 o 
   6   4  12       12.93       13.33      5.53 o 
   7   4  12      187.75      187.95     15.72 o 
   8   4  12        8.91        7.45      4.24 o 
  -6   5  12       21.99       37.68     15.34 o 
  -5   5  12        9.79       24.82     12.41 o 
  -4   5  12       84.88       76.20     10.38 o 
  -3   5  12       62.41       64.75      9.22 o 
  -2   5  12      173.20      186.93     22.56 o 
  -1   5  12     1237.12     1270.31     40.00 o 
   0   5  12       97.60       90.23     12.08 o 
   1   5  12       27.96       38.81     15.23 o 
   2   5  12       10.48       19.83      5.90 o 
   3   5  12      227.47      248.89     18.75 o 
   4   5  12      167.73      138.89     14.03 o 
   5   5  12       38.96       34.60      5.68 o 
   6   5  12      288.22      272.17     19.83 o 
   7   5  12       11.57       -0.26      4.30 o 
   8   5  12        0.09        0.98      3.83 o 
  -5   6  12      180.02      169.46     27.75 o 
  -4   6  12      255.61      272.92     21.44 o 
  -3   6  12        0.76        2.17      4.78 o 
  -2   6  12      304.45      315.78     25.84 o 
  -1   6  12       20.15       18.99      6.07 o 
   0   6  12        0.32        0.69      5.04 o 
   1   6  12      322.81      279.46     20.26 o 
   2   6  12      351.21      340.35     22.68 o 
   3   6  12       39.27       17.58     13.31 o 
   4   6  12       31.49       25.27      9.25 o 
   5   6  12      143.34      184.14     16.82 o 
   6   6  12       47.82       30.56      7.32 o 
   7   6  12       11.90        8.41      5.16 o 
   8   6  12      382.11      403.36     20.81 o 
  -5   7  12       15.30        4.74     10.38 o 
  -4   7  12      195.19      223.27     14.89 o 
  -3   7  12        0.57        0.31      4.61 o 
  -2   7  12       16.00       11.05     13.09 o 
  -1   7  12      151.80      164.59     16.74 o 
   0   7  12      241.53      259.03     28.20 o 
   1   7  12       66.62       54.92      9.48 o 
   2   7  12       60.98       52.67      9.82 o 
   3   7  12       20.62       18.73      9.25 o 
   4   7  12        0.44       -0.90      5.19 o 
   5   7  12      145.19      127.25     14.10 o 
   6   7  12      102.64      111.29     19.97 o 
   7   7  12       37.17       31.69      7.97 o 
  -4   8  12        0.92        0.45      5.64 o 
  -3   8  12       24.77       33.97      8.54 o 
  -2   8  12        6.34        2.36      5.88 o 
  -1   8  12        2.61       -1.35      6.54 o 
   0   8  12        1.07        7.67      8.57 o 
   1   8  12        0.27       -2.24      5.36 o 
   2   8  12        8.86       10.53      6.88 o 
   3   8  12      477.29      424.20     38.36 o 
   4   8  12       40.88       23.02     10.15 o 
   5   8  12       17.08        1.81      6.54 o 
   6   8  12      145.49      140.86     25.61 o 
   7   8  12        1.44        2.96      5.16 o 
  -3   9  12       52.81       61.17     10.62 o 
  -2   9  12       45.40       75.81     14.67 o 
  -1   9  12       52.55       76.04     16.02 o 
   0   9  12       29.46       52.80     14.44 o 
   1   9  12      706.05      777.55     50.54 o 
   2   9  12        5.99       -1.25      5.53 o 
   3   9  12       91.59       65.44     11.24 o 
   4   9  12      190.36      220.00     26.63 o 
   5   9  12      125.62      106.28     17.37 o 
   6   9  12       41.09       62.50     14.44 o 
  -1  10  12       27.60       16.25     10.38 o 
   0  10  12        0.25        7.90      9.25 o 
   1  10  12       55.21       34.30     13.31 o 
   2  10  12       22.60       13.33      7.13 o 
   3  10  12       34.05       26.40     10.38 o 
   4  10  12       93.85       97.25     17.60 o 
   5  10  12        0.51        0.45      7.67 o 
  -1  -6  13       21.12       10.28      6.50 o 
   0  -6  13       62.90       68.55     11.43 o 
   1  -6  13       12.20        2.48      8.12 o 
   2  -6  13       34.62       57.76     15.79 o 
  -3  -5  13       17.05       36.70      7.84 o 
  -2  -5  13        7.89        4.75      4.27 o 
  -1  -5  13        0.17       -2.11      4.66 o 
   0  -5  13       17.87       22.42      6.35 o 
   1  -5  13       22.96       12.08      9.03 o 
   2  -5  13       10.24       -0.23      7.90 o 
   3  -5  13        3.94       18.95     10.61 o 
   4  -5  13       82.69       85.97     17.37 o 
  -4  -4  13      144.93      194.73     28.66 o 
  -3  -4  13      160.97      202.16     13.33 o 
  -2  -4  13       97.65      120.29     10.81 o 
  -1  -4  13       81.13       71.63      7.81 o 
   0  -4  13        0.67        0.84      3.96 o 
   1  -4  13       33.14       49.41      9.33 o 
   2  -4  13      688.13      725.80     69.38 o 
   3  -4  13       80.81      100.94     12.83 o 
   4  -4  13      137.28      153.21     21.89 o 
   5  -4  13       75.22       74.01     15.57 o 
  -5  -3  13        6.26        8.35     10.83 o 
  -4  -3  13       39.73       43.66      8.71 o 
  -3  -3  13      105.34      164.14     11.79 o 
  -2  -3  13      113.84      118.06     13.57 o 
  -1  -3  13        0.00       -2.64      3.76 o 
   0  -3  13      154.53      134.38     14.07 o 
   1  -3  13       36.49       19.67      6.54 o 
   2  -3  13        9.85       11.39      7.67 o 
   3  -3  13      136.32      171.19     31.70 o 
   4  -3  13       71.21       76.27     15.57 o 
   5  -3  13      467.66      465.95     34.97 o 
   6  -3  13       60.28       65.44     13.99 o 
  -5  -2  13       12.62        4.06     10.61 o 
  -4  -2  13      101.85       95.10     11.44 o 
  -3  -2  13       96.01       78.82      8.10 o 
  -2  -2  13        5.75        4.52      4.31 o 
  -1  -2  13       80.81       68.93      8.80 o 
   0  -2  13        3.48        0.06      3.75 o 
   1  -2  13      222.85      223.04     18.95 o 
   2  -2  13        5.66        1.88      7.38 o 
   3  -2  13      351.77      347.70     31.36 o 
   4  -2  13        1.26       -0.45      6.77 o 
   5  -2  13        7.62       14.22      7.90 o 
   6  -2  13        3.17       -5.42      5.87 o 
   7  -2  13       10.92       10.01      6.05 o 
  -5  -1  13      254.12      286.99     45.80 o 
  -4  -1  13      100.17      102.92     33.85 o 
  -3  -1  13        1.98       10.57      4.78 o 
  -2  -1  13       37.02       30.18      6.22 o 
  -1  -1  13        0.01       -2.43      3.67 o 
   0  -1  13       34.08       26.33      5.87 o 
   2  -1  13      390.05      390.97     22.94 o 
   3  -1  13       36.86       37.60      6.59 o 
   4  -1  13      648.28      668.12     42.42 o 
   5  -1  13        2.06        4.74      6.77 o 
   6  -1  13       49.84       63.74     10.55 o 
   7  -1  13       49.95       42.54      8.59 o 
  -6   0  13      112.58      111.01     21.44 o 
  -5   0  13        2.31        5.15      4.20 o 
  -4   0  13       20.01       23.69     11.73 o 
  -3   0  13       39.49       43.27      9.59 o 
  -2   0  13      126.13      122.09     14.94 o 
  -1   0  13      429.19      404.90     19.33 o 
   0   0  13      550.41      557.74     22.48 o 
   1   0  13        1.47       -1.58      5.64 o 
   2   0  13      118.05      127.91     16.36 o 
   3   0  13       40.46       34.43      6.99 o 
   4   0  13      167.44      142.38     20.08 o 
   5   0  13       18.30       23.47      9.25 o 
   6   0  13      105.82      126.97     13.91 o 
   7   0  13        8.90       15.06      6.51 o 
  -6   1  13       35.68       50.09     16.25 o 
  -5   1  13       15.09       17.23      5.43 o 
  -4   1  13      191.00      189.31     26.85 o 
  -3   1  13       36.16       36.37      5.94 o 
  -2   1  13       25.55       41.62      6.76 o 
  -1   1  13       24.68       22.25      5.72 o 
   0   1  13       54.46       48.23      9.49 o 
   1   1  13       17.23       16.26      5.82 o 
   2   1  13      813.96      731.15     31.51 o 
   3   1  13        0.76        4.29      5.42 o 
   4   1  13       50.77       40.40      7.87 o 
   5   1  13        3.01        2.15      4.98 o 
   6   1  13       29.86       40.10      8.84 o 
   7   1  13        1.49       -2.63      5.19 o 
   8   1  13      198.92      198.48     15.77 o 
  -6   2  13      180.51      209.39     30.91 o 
  -5   2  13      303.25      332.14     37.00 o 
  -4   2  13       21.04       16.19      3.44 o 
  -3   2  13       12.13       16.55      4.64 o 
  -2   2  13        4.11        4.15      3.89 o 
  -1   2  13       26.14       14.57      6.45 o 
   0   2  13       51.77       59.83     17.60 o 
   1   2  13      255.51      277.97     20.16 o 
   2   2  13      337.29      319.96     30.46 o 
   3   2  13        7.56        5.45      4.86 o 
   4   2  13       93.16       85.92     11.14 o 
   5   2  13       29.64       36.03      8.08 o 
   6   2  13        8.56        9.83      5.57 o 
   7   2  13      449.97      388.77     23.80 o 
   8   2  13        3.17       -3.33      4.61 o 
  -5   3  13       64.91       71.98     18.50 o 
  -4   3  13       14.00       20.50      4.04 o 
  -3   3  13       10.65        4.93      3.97 o 
  -2   3  13      228.78      215.26     17.94 o 
  -1   3  13      465.58      470.71     25.13 o 
   0   3  13      255.37      237.47     19.61 o 
   1   3  13       11.48        6.77      4.79 o 
   2   3  13       20.30       19.19      7.01 o 
   3   3  13       58.71       49.01      8.60 o 
   4   3  13       24.70       11.96      7.22 o 
   5   3  13      718.19      698.92     51.22 o 
   6   3  13       16.33       20.74      6.51 o 
   7   3  13      135.72      150.31     15.57 o 
   8   3  13       89.82       98.46     15.91 o 
  -5   4  13        0.98        3.16      9.25 o 
  -4   4  13       92.92      105.80     23.92 o 
  -3   4  13       98.04      120.15     12.24 o 
  -2   4  13      133.19      132.68     13.92 o 
  -1   4  13       33.96       42.38      8.85 o 
   0   4  13       15.80       12.53      6.22 o 
   1   4  13        1.46        0.53      4.17 o 
   2   4  13      416.12      412.59     28.32 o 
   3   4  13        2.09        1.57      4.62 o 
   4   4  13        5.91        7.67      6.99 o 
   5   4  13      138.09      141.00     14.51 o 
   6   4  13        0.48        2.14      4.75 o 
   7   4  13       27.73       27.11      7.34 o 
   8   4  13      147.57      175.46     14.65 o 
  -5   5  13        7.12        9.70     11.06 o 
  -4   5  13      244.69      245.72     14.26 o 
  -3   5  13        5.08        5.89      8.69 o 
  -2   5  13       51.36       46.87      9.09 o 
  -1   5  13       74.25       66.00     19.40 o 
   0   5  13      194.22      224.29     25.95 o 
   1   5  13       80.90       78.33     18.73 o 
   2   5  13       51.37       46.03      8.53 o 
   3   5  13      109.32       93.02     12.64 o 
   4   5  13        4.84        8.35      6.77 o 
   5   5  13      203.20      248.43     27.08 o 
   6   5  13       20.62       12.29      6.30 o 
   7   5  13      121.59      110.01     16.47 o 
  -4   6  13       68.70       81.15      9.04 o 
  -3   6  13      265.76      315.30     20.35 o 
  -2   6  13      271.05      292.47     46.03 o 
  -1   6  13       75.19       72.33     11.73 o 
   0   6  13      245.46      233.31     26.85 o 
   1   6  13       31.01       26.40     10.61 o 
   2   6  13       90.48       96.37     12.36 o 
   3   6  13       21.91       17.91      6.77 o 
   4   6  13      295.17      306.87     31.14 o 
   5   6  13      116.00      113.50     18.73 o 
   6   6  13       54.09       30.42     19.86 o 
   7   6  13       72.75       69.08     10.62 o 
  -4   7  13        6.67       -0.95     10.83 o 
  -3   7  13        6.03        8.56      6.42 o 
  -2   7  13       83.72       88.92     12.43 o 
  -1   7  13       13.50       10.15      8.80 o 
   0   7  13      315.50      334.40     34.30 o 
   1   7  13      479.89      493.02     37.00 o 
   2   7  13        2.98        0.97      5.58 o 
   3   7  13       81.79       94.09     17.15 o 
   4   7  13       31.15       35.88     11.73 o 
   5   7  13       42.95       29.11     10.83 o 
   6   7  13      103.93      155.01     20.76 o 
   7   7  13       27.54       30.17     12.41 o 
  -3   8  13        7.43       11.02      6.22 o 
  -2   8  13        1.54        0.65      6.21 o 
  -1   8  13      149.61      125.68     19.86 o 
   0   8  13       17.95       10.38      8.57 o 
   1   8  13       53.82       38.36     13.54 o 
   2   8  13       10.00       25.63      7.74 o 
   3   8  13       35.69       23.92     10.83 o 
   4   8  13        6.33        9.03      8.57 o 
   5   8  13       27.19       38.58     11.96 o 
   6   8  13      311.67      348.39     32.27 o 
  -2   9  13       11.37       11.73      9.48 o 
  -1   9  13        4.83        9.70      8.57 o 
   0   9  13        7.94       14.67     10.15 o 
   1   9  13       40.63       41.74     13.76 o 
   2   9  13        5.33        6.35      8.80 o 
   3   9  13        4.23       17.15      9.48 o 
   4   9  13      228.85      229.02     27.53 o 
   5   9  13        0.49        5.64      7.90 o 
   0  10  13       62.84       73.78     16.92 o 
   1  10  13      255.98      240.98     30.91 o 
   2  10  13       27.81       44.11     10.53 o 
   3  10  13       23.86       21.44     10.83 o 
   0  -5  14      124.52      107.39     26.85 o 
   1  -5  14      112.16       98.60     19.18 o 
   2  -5  14        0.13        8.12      9.48 o 
  -2  -4  14       34.81       33.85      8.43 o 
  -1  -4  14       31.78       37.51      8.29 o 
   0  -4  14       86.25       97.47     12.68 o 
   1  -4  14      232.54      258.13     29.11 o 
   2  -4  14        6.45       19.40     10.38 o 
   3  -4  14      127.29      121.39     20.08 o 
   4  -4  14      201.41      215.49     26.63 o 
  -3  -3  14       49.54       50.17      8.85 o 
  -2  -3  14        3.01       -0.05      3.94 o 
  -1  -3  14      156.52      134.48     18.95 o 
   0  -3  14      174.66      185.48     24.37 o 
   1  -3  14       43.29       31.39      8.80 o 
   2  -3  14       11.45       22.34     10.38 o 
   3  -3  14        8.11       19.47     10.49 o 
   4  -3  14      108.52       99.73     18.73 o 
   5  -3  14       26.58       24.59     10.15 o 
  -4  -2  14       23.92       36.33     14.89 o 
  -3  -2  14        0.35        0.86      3.77 o 
  -2  -2  14       59.32       63.81     10.73 o 
  -1  -2  14       82.13       97.76     20.31 o 
   0  -2  14      216.54      200.37     23.92 o 
   1  -2  14      157.57      163.14     22.56 o 
   2  -2  14      226.16      223.74     19.21 o 
   3  -2  14       11.01        5.42      6.22 o 
   4  -2  14        7.10        2.48      8.35 o 
   5  -2  14        5.18       -5.19      6.09 o 
  -4  -1  14       54.16       54.83     16.47 o 
  -3  -1  14        0.78        1.39      4.53 o 
  -2  -1  14       40.99       31.88      8.13 o 
  -1  -1  14      169.05      181.07     17.29 o 
   0  -1  14       14.07       15.15      6.14 o 
   1  -1  14      167.95      164.04     21.89 o 
   2  -1  14       27.70       46.10      9.38 o 
   3  -1  14      178.92      192.88     17.92 o 
   4  -1  14       79.22       52.80     13.99 o 
   5  -1  14       38.34       40.84     12.64 o 
   6  -1  14      185.18      195.63     23.69 o 
  -4   0  14      189.31      208.72     29.78 o 
  -3   0  14       36.04       14.72      6.09 o 
  -2   0  14       16.80       10.48      5.36 o 
  -1   0  14      284.01      349.10     24.56 o 
   0   0  14        0.47        7.22      7.45 o 
   1   0  14       77.52      146.44     21.44 o 
   2   0  14       13.73       14.55      6.39 o 
   3   0  14      102.36      108.39     33.06 o 
   4   0  14       16.89       29.78     10.38 o 
   5   0  14      292.76      296.49     30.69 o 
   6   0  14       38.34       61.37     13.54 o 
  -5   1  14        1.14       -5.19      8.80 o 
  -4   1  14       44.87       29.78     13.76 o 
  -3   1  14       29.62       18.54      6.38 o 
  -2   1  14        2.16        2.32      4.84 o 
  -1   1  14      299.22      287.04     21.74 o 
   0   1  14       73.78       70.63     14.44 o 
   1   1  14        0.54        1.58      6.77 o 
   2   1  14      391.40      366.63     24.39 o 
   3   1  14        1.03        2.08      5.02 o 
   4   1  14        8.50       15.12      8.12 o 
   5   1  14      118.79      102.67     17.83 o 
   6   1  14       64.85       58.67     13.54 o 
   7   1  14        0.05       -2.48      4.95 o 
  -5   2  14        1.31        0.00      9.48 o 
  -4   2  14       28.37       11.51     10.83 o 
  -3   2  14      104.42      119.60     16.25 o 
  -2   2  14      183.13      157.53     15.26 o 
  -1   2  14       47.17       44.78      9.37 o 
   0   2  14       45.72       46.26     12.18 o 
   1   2  14        0.90        1.81      7.22 o 
   2   2  14       99.26       95.48     22.00 o 
   3   2  14       10.63       24.55      7.26 o 
   4   2  14      190.91      194.95     24.14 o 
   5   2  14       12.92       15.79      9.25 o 
   6   2  14      732.46      664.06     42.19 o 
   7   2  14      133.24      179.00     16.91 o 
  -4   3  14      146.30      163.66     10.38 o 
  -3   3  14        0.06       -1.83      4.34 o 
  -2   3  14       46.33       54.73      9.98 o 
  -1   3  14       54.07       44.97     10.34 o 
   0   3  14      358.12      404.57     31.36 o 
   1   3  14        1.35       13.31      8.80 o 
   2   3  14      268.57      308.36     22.25 o 
   3   3  14       56.75       59.44     10.45 o 
   4   3  14      145.89      132.45     20.08 o 
   5   3  14      164.50      166.97     21.66 o 
   6   3  14       66.48       70.17     14.67 o 
   7   3  14      102.81      111.03     13.63 o 
  -4   4  14      130.57      165.36     10.39 o 
  -3   4  14       12.22       17.46      6.38 o 
  -2   4  14       13.22       22.23      7.32 o 
  -1   4  14       30.13       48.56      9.96 o 
   0   4  14        0.20        2.93      6.99 o 
   1   4  14       52.29       26.85     10.83 o 
   2   4  14        7.90        8.02      6.38 o 
   3   4  14      405.36      410.83     24.58 o 
   4   4  14      315.03      343.65     32.94 o 
   5   4  14      207.22      243.69     27.53 o 
   6   4  14        8.94        5.87      8.57 o 
   7   4  14        4.52        1.14      5.69 o 
  -4   5  14       14.38       29.45      5.46 o 
  -3   5  14      204.84      189.40     16.60 o 
  -2   5  14       57.36       58.26     10.56 o 
  -1   5  14        0.39       -1.42      6.07 o 
   0   5  14       45.72       48.06     12.86 o 
   1   5  14       20.66        3.84      7.90 o 
   2   5  14       59.60       57.56     19.07 o 
   3   5  14      445.63      434.99     50.32 o 
   4   5  14      205.79      156.14     21.66 o 
   5   5  14       38.39       34.75     11.06 o 
   6   5  14      121.75      159.53     20.76 o 
   7   5  14       35.27       39.77      8.97 o 
  -3   6  14       19.22       34.76      8.41 o 
  -2   6  14       20.01       23.05     14.78 o 
  -1   6  14       53.71       64.31     14.44 o 
   0   6  14        0.94        0.23      6.54 o 
   1   6  14       83.29      107.40     18.73 o 
   2   6  14        5.43        7.82      6.02 o 
   3   6  14        9.35       -0.23      6.54 o 
   4   6  14       54.37       71.08     15.12 o 
   5   6  14        2.01        4.96      7.22 o 
   6   6  14      205.86      205.11     24.82 o 
  -3   7  14        6.28        8.70      5.79 o 
  -2   7  14       54.56       48.42     10.43 o 
  -1   7  14        0.36       -4.51      6.77 o 
   0   7  14        0.30        8.35      9.48 o 
   1   7  14       37.22       42.42     13.09 o 
   2   7  14       15.59        6.18      6.84 o 
   3   7  14      142.34      124.10     21.44 o 
   4   7  14       68.07       90.26     17.60 o 
   5   7  14        8.63        2.71      7.45 o 
   6   7  14       44.45       36.33     11.73 o 
  -1   8  14       13.39        8.12      8.57 o 
   0   8  14       67.34       44.68     13.76 o 
   1   8  14        0.07        8.35     10.38 o 
   2   8  14       54.33       62.64     11.34 o 
   3   8  14      161.86      153.43     23.47 o 
   4   8  14       10.69       12.18      8.80 o 
   5   8  14       15.15       22.56     10.83 o 
   0   9  14        2.71       -4.29      7.90 o 
   1   9  14       67.95       39.94     13.54 o 
   2   9  14        0.35       -2.35      6.45 o 
   3   9  14        1.59       24.14     11.06 o 
  -1  -3  15       11.62       21.21     10.15 o 
   0  -3  15        0.93        5.87      8.57 o 
   1  -3  15      102.61      105.37     20.31 o 
   2  -3  15      122.68      118.23     21.66 o 
   3  -3  15      125.13      139.04     16.49 o 
  -2  -2  15        0.18        4.03      5.63 o 
  -1  -2  15      148.25      177.80     23.24 o 
   0  -2  15        3.55        1.35      8.12 o 
   1  -2  15      213.10      245.95     28.66 o 
   2  -2  15       54.09       25.72     12.86 o 
   3  -2  15      230.71      253.25     37.57 o 
   4  -2  15       11.51        9.48      8.35 o 
  -3  -1  15      203.09      237.97     18.28 o 
  -2  -1  15      191.69      199.60     31.82 o 
  -1  -1  15        0.21        7.90      8.35 o 
   0  -1  15       69.85       57.76     14.22 o 
   1  -1  15      113.72       87.10     17.60 o 
   2  -1  15        0.38        2.03      7.90 o 
   3  -1  15       65.08       62.34     15.68 o 
   4  -1  15      438.53      479.03     37.00 o 
   5  -1  15        3.80        4.51      7.45 o 
  -3   0  15       86.00       96.91     11.67 o 
  -2   0  15        1.49        4.36      5.46 o 
  -1   0  15        0.09       -4.84      4.84 o 
   0   0  15      135.01      103.57     18.73 o 
   1   0  15       31.73       43.10     12.86 o 
   2   0  15      444.42      444.74     40.16 o 
   3   0  15        1.91        4.59      5.50 o 
   4   0  15        0.86       -4.96      6.99 o 
   5   0  15       62.99       96.80     18.28 o 
  -3   1  15       64.70       60.07     24.14 o 
  -2   1  15        4.92        1.94      5.18 o 
  -1   1  15       50.65       57.95     12.07 o 
   0   1  15      185.06      198.34     24.59 o 
   1   1  15       26.47       39.49     12.86 o 
   2   1  15        8.95        7.62      9.36 o 
   3   1  15        0.12       -4.68      4.85 o 
   4   1  15      132.63      120.49     19.63 o 
   5   1  15      100.64      102.89     18.05 o 
   6   1  15       24.03       37.46     11.96 o 
  -3   2  15       64.18       71.32     10.44 o 
  -2   2  15       12.57       31.70      8.40 o 
  -1   2  15        0.13       -2.57      5.01 o 
   0   2  15       30.56       38.36     12.41 o 
   1   2  15      238.09      283.40     31.36 o 
   2   2  15       59.35       63.53     10.91 o 
   3   2  15      516.93      571.77     48.40 o 
   4   2  15       72.35      101.09     18.28 o 
   5   2  15       47.73       58.44     14.22 o 
   6   2  15       32.07       55.28     13.54 o 
  -3   3  15      133.93      135.40     23.02 o 
  -2   3  15       14.32       15.22      8.69 o 
  -1   3  15        6.34        6.11      6.66 o 
   0   3  15        0.76        4.51      7.90 o 
   1   3  15      111.17      137.19     21.66 o 
   2   3  15       39.28       58.88     10.69 o 
   3   3  15       41.61       29.59      8.61 o 
   4   3  15        2.64       -4.96      6.09 o 
   5   3  15       80.66       94.99     18.28 o 
   6   3  15       52.17       69.50     15.12 o 
  -3   4  15       13.77        6.39      5.71 o 
  -2   4  15        5.67       -4.47      5.12 o 
  -1   4  15        0.01        2.71      8.35 o 
   0   4  15      219.26      207.59     26.40 o 
   1   4  15        3.37       13.31      8.80 o 
   2   4  15        2.61       15.62      6.93 o 
   3   4  15       50.18       62.48     11.33 o 
   4   4  15      274.31      248.65     28.43 o 
   5   4  15      196.90      193.15     24.37 o 
   6   4  15       19.35       10.15      9.03 o 
  -3   5  15        0.11        0.68     11.73 o 
  -2   5  15       42.18       51.30     10.35 o 
  -1   5  15        5.05       27.53     11.06 o 
   0   5  15      151.26      142.83     22.34 o 
   1   5  15       54.14       42.65     13.09 o 
   2   5  15      111.49      147.87     16.27 o 
   3   5  15      317.88      293.63     32.38 o 
   4   5  15       40.72       28.20     12.18 o 
   5   5  15        5.75       -0.45      7.22 o 
  -2   6  15      138.01      187.96     23.24 o 
  -1   6  15        0.34        6.99      9.25 o 
   0   6  15       61.81       68.14     15.34 o 
   1   6  15      361.51      331.46     34.75 o 
   2   6  15       14.31       12.96     17.04 o 
   3   6  15       79.17       69.05     16.25 o 
   4   6  15        4.21       14.22      9.48 o 
   5   6  15       56.57       72.20     15.79 o 
  -1   7  15       70.61       60.70     15.79 o 
   0   7  15        2.65       -0.68      8.80 o 
   1   7  15      116.49      145.31     23.02 o 
   2   7  15        0.45       -7.22      7.22 o 
   3   7  15        0.28       10.61      9.93 o 
   4   7  15      140.81      138.54     21.89 o 
   1   8  15       64.56       36.10     13.76 o 
   2   8  15       31.27       16.25     11.06 o 
   0  -1  16       38.06       37.46     13.31 o 
   1  -1  16      283.96      342.07     35.65 o 
   2  -1  16       89.86       73.56     17.83 o 
  -1   0  16      146.03      135.16     20.53 o 
   0   0  16        0.71        2.93      8.35 o 
   1   0  16       19.98       18.28     10.61 o 
   2   0  16        7.96        5.42      9.48 o 
   3   0  16        0.52       -0.23      6.22 o 
  -1   1  16       86.23      137.64     20.08 o 
   0   1  16        6.66       14.44      9.70 o 
   1   1  16        6.20       -0.45      8.80 o 
   2   1  16      225.52      215.94     28.66 o 
   3   1  16        7.61        3.10      6.23 o 
   4   1  16       24.77       25.05     11.28 o 
  -2   2  16       18.66       27.20      8.71 o 
  -1   2  16       19.51       51.90     13.99 o 
   0   2  16      348.46      355.38     34.97 o 
   1   2  16       19.97       20.76     11.51 o 
   2   2  16        5.92       -6.09      8.12 o 
   3   2  16       54.63       50.41     10.34 o 
   4   2  16        2.12        8.12      8.57 o 
  -2   3  16      407.37      426.91     47.84 o 
  -1   3  16        0.39       -3.16      6.99 o 
   0   3  16       18.64       23.24     11.06 o 
   1   3  16      112.32      102.21     19.40 o 
   2   3  16       24.01       17.60     11.73 o 
   3   3  16       69.87       74.10     12.43 o 
   4   3  16      135.81      165.84     24.82 o 
  -1   4  16        1.15        3.38      8.12 o 
   0   4  16       22.57       33.17     11.96 o 
   1   4  16      326.73      295.81     32.94 o 
   2   4  16        1.94       -5.42      7.90 o 
   3   4  16        2.93        8.82      6.83 o 
   4   4  16        0.46        4.29      7.45 o 
   0   5  16       16.35       11.96     10.83 o 
   1   5  16       46.25       39.26     13.99 o 
   2   5  16        3.66       -2.48      9.03 o 
   3   5  16      154.68      147.57     23.02 o 
   4   5  16        1.01       -2.03      7.67 o 
   1   6  16       41.95       49.19     15.79 o 
   2   6  16       13.97        2.71     10.15 o 
                                                 
